# Supplementary material for: Integrated transcriptomics and metabolomics analysis reveal the regulatory mechanisms underlying the combined effects of heat and glucose starvation on carotenoid biosynthesis in Rhodotorula glutinis YM25079
Source: Biotechnol Biofuels Bioprod. 2025 Jul 10;18:71. doi: 10.1186/s13068-025-02678-7 (PMC12243306; doi:10.1186/s13068-025-02678-7)
Supplement: Supplementary file 1 [file 13068_2025_2678_MOESM1_ESM.zip › Supplementary tables.xlsx]

## Sheet: Table S1
Table S1. Primers used in qRT-PCR under study.
Gene name	Primers name	Forward primer
Acetyl-CoA carboxylase gene (RgACCS)	RT-RgACCS-F	5’-GCTACTTCTACCTCCGTGCC-3’
	RT-RgACCS-R	5’-ATGTCGTTCGTCGCCTTCTC-3’
Fatty acid synthase gene (RgFAS1)	RT-RgFAS1-F	5’-GTTCAACTTCTTCCACCACGA-3’
	RT-RgFAS1-R	5’-CCTTGGTCGCCTGCTGAAG-3’
Acetyl-CoA oxidase gene (RgACOX2)	RT-RgACOX2-F	5’-CTCTCTCCCTTCCCCTCCTC-3’
	RT-RgACOX2-R	5’-CGGCACTTCTCGATCGTCTC-3’
3-ketoacyl-CoA thiolase (RgACAA1)	RT-RgACAA1-F	5’-TCGACTACGCCAAGGTCAAC-3’
	RT-RgACAA1-R	5’-AGAGAGGGAGAGAGGGAGGA-3’
Acetyl-CoA C-acetyltransferase(RgAcat2)	RT-RgAcaT2-F	5’-TCGGAGGACGAGGAGTACAA-3’
	RT-RgAcaT2-R	5’-GTTCAGGTTGGACGCGTTGG-3’
3-Hydroxy-3-methylglutaryl-CoA reductase (RgHMGCR)	RT-RgHMGCR-F	5’-CAACGTGACCAAGAACCTCA-3’
	RT-RgHMGCR-R	5’-GCAGGTGATCAAGAGGTCC-3’
Phytoene synthase and lycopene cyclase genes (RgCrtYB)	RT-RgCrtYB-F	5’-CTCGACCTCCTGTACCCTCC-3’
	RT-RgCrtYB-R	5’-GCAAAGGCGAGGAACGACAA-3’
Phytoene dehydrogenase gene (RgCrtI)	RT- RgCrtI -F	5’-GAGGAGACCTTCTCCGACCT-3’
	RT- RgCrtI -R	5’-TCCCACTTCTCGACCTCCTT-3’
Catalase gene (RgCtt1)	RT-RgCtt1-F	5’- TACAACGCCTGGTTCGACTT-3’
	RT- RgCtt1-R	5’- AAGTTCTTGGTGGGGTGGTC-3’

## Sheet: Table S2
Table S2. Statistical table of sequencing data
Sample	RawDatas	CleanData(%)	Adapter(%)	LowQuality(%)	polyA(%)	N(%)
Y79_36_1	43723494	43386724 (99.23%)	24330 (0.06%)	308408 (0.71%)	0 (0.00%)	4032 (0.01%)
Y79_36_2	47399948	47227730 (99.64%)	22766 (0.05%)	147494 (0.31%)	0 (0.00%)	1958 (0.00%)
Y79_36_3	48541584	48341424 (99.59%)	25288 (0.05%)	170402 (0.35%)	0 (0.00%)	4470 (0.01%)
Y79_96_1	44330006	44176236 (99.65%)	20012 (0.05%)	129582 (0.29%)	0 (0.00%)	4176 (0.01%)
Y79_96_2	45130144	44944932 (99.59%)	21744 (0.05%)	159218 (0.35%)	0 (0.00%)	4250 (0.01%)
Y79_96_3	43185788	43009364 (99.59%)	20814 (0.05%)	151496 (0.35%)	0 (0.00%)	4114 (0.01%)
Y79_96HT_1	45814692	45642440 (99.62%)	20638 (0.05%)	147424 (0.32%)	0 (0.00%)	4190 (0.01%)
Y79_96HT_2	44059536	43019592 (97.64%)	16992 (0.04%)	1003666 (2.28%)	0 (0.00%)	19286 (0.04%)
Y79_96HT_3	42717034	42401746 (99.26%)	18182 (0.04%)	292994 (0.69%)	0 (0.00%)	4112 (0.01%)

## Sheet: Table S3
Table S3. KEGG pathway enrichment of EDGs under starvation stress and heat stress
KEGG_A_class	KEGG_B_class	Pathway	Y79_36-vs-Y79_96 (602)	All (1974)	Pvalue	Qvalue	Pathway ID	Genes	K_IDs	KEGG_A_class	KEGG_B_class	Pathway	Y79_96-vs-Y79_96HT (320)	All (1974)	Pvalue	Qvalue	Pathway ID	Genes	K_IDs
Metabolism	Global and overview maps	Metabolic pathways	343	884	4.00616e-13	4.60709e-11	ko01100	EVM0000025(--);EVM0000027(his3);EVM0000066(UMAG_11400);EVM0000111(auh);EVM0000142(ARA2);EVM0000170(bst1);EVM0000185(Ppox);EVM0000234(PIGU);EVM0000243(--);EVM0000253(--);EVM0000264(metE);EVM0000284(pld1);EVM0000312(sur2);EVM0000321(rar1);EVM0000326(RIB5);EVM0000332(kgd1);EVM0000344(--);EVM0000346(dhtkd1);EVM0000350(ansZ);EVM0000367(ERG9);EVM0000376(sam1);EVM0000405(CYT1);EVM0000451(dut-1);EVM00004…	K00966+K00817+K03146+K05607+K00062+K05294+K00231+K05293+K11353+K00416+K00641+K01115+K04713+K01874+K00793+K00164+K03965+K15791+K01424+K00801+K00789+K00413+K01520+K00227+K19355+K01953+K10256+K01613+K00003+K01487+K18097+K01489+K03943+K01259+K00549+K02144+K00459+K01803+K03959+K00417+K00551+K01896+K00799+K02141+K00698+K00799+K01597+K01464+K00052+K00262+K06125+K20279+K00972+K00122+K05917+K00140+K00108+…	Metabolism	Global and overview maps	Metabolic pathways	177	884	2.3888e-05	0.00262768	ko01100	EVM0000025(--);EVM0000075(CHS3);EVM0000102(FCA1);EVM0000108(SPAC24B11.05);EVM0000111(auh);EVM0000170(bst1);EVM0000228(gly1);EVM0000300(cnsN);EVM0000326(RIB5);EVM0000350(ansZ);EVM0000410(lys9);EVM0000451(dut-1);EVM0000466(Sc5d);EVM0000478(gltA);EVM0000484(MAN1);EVM0000492(YKL069W);EVM0000565(gar1);EVM0000615(cdd);EVM0000637(MET6);EVM0000639(VhaSFD);EVM0000672(--);EVM0000701(--);EVM0000752(choC);EV…	K00966+K00698+K03365+K18551+K05607+K05294+K01620+K18123+K00793+K01424+K24034+K01520+K00227+K01647+K19355+K08968+K18097+K01489+K00549+K02144+K05535+K03959+K00551+K00799+K00698+K00799+K01464+K20279+K16066+K00020+K00140+K00108+K25004+K00626+K00560+K01426+K03750+K00558+K00789+K01556+K01557+K00799+K01568+K00294+K01452+K20457+K13299+K00838+K00474+K03781+K00134+K00108+K03781+K00876+K21053+K17900+K01179+…
Metabolism	Global and overview maps	Fatty acid metabolism	26	35	9.20675e-08	5.29388e-06	ko01212	EVM0000505(FAH12);EVM0001070(PAT1);EVM0001370(ELO2);EVM0001707(Acadsb);EVM0002167(SPBC646.07c);EVM0002284(ppt-1);EVM0002438(ACOX1);EVM0002631(cut6);EVM0003910(CG12262);EVM0004106(ACX1.2);EVM0004224(Acaa1a);EVM0004362(POX2);EVM0004680(fabG);EVM0004839(lcf1);EVM0004870(ech-6);EVM0004884(fasA);EVM0005164(FAS1);EVM0005231(Acaa1b);EVM0005415(SPBC19C2.15c);EVM0006404(LACS7);EVM0007108(Acaa1b);EVM000714…	K10256+K00626+K10246+K09478+K10258+K01074+K00232+K11262+K00249+K00232+K07513+K00232+K00059+K01897+K07511+K00667+K00667+K07513+K10703+K01897+K07513+K10251+K00249+K00059+K00507+K00626	Metabolism	Lipid metabolism	alpha-Linolenic acid metabolism	5	7	0.00172102	0.0716132	ko00592	EVM0004106(ACX1.2);EVM0004224(Acaa1a);EVM0004362(POX2);EVM0005231(Acaa1b);EVM0007108(Acaa1b)	K00232+K07513+K00232+K07513+K07513
Metabolism	Lipid metabolism	Biosynthesis of unsaturated fatty acids	12	13	5.62799e-06	0.00021574	ko01040	EVM0000505(FAH12);EVM0001370(ELO2);EVM0002167(SPBC646.07c);EVM0002438(ACOX1);EVM0004106(ACX1.2);EVM0004224(Acaa1a);EVM0004362(POX2);EVM0005231(Acaa1b);EVM0005415(SPBC19C2.15c);EVM0007108(Acaa1b);EVM0007149(CC1G_02019);EVM0007632(OLE1)	K10256+K10246+K10258+K00232+K00232+K07513+K00232+K07513+K10703+K07513+K10251+K00507	Metabolism	Lipid metabolism	Biosynthesis of unsaturated fatty acids	7	13	0.00195309	0.0716132	ko01040	EVM0004106(ACX1.2);EVM0004224(Acaa1a);EVM0004362(POX2);EVM0005231(Acaa1b);EVM0007108(Acaa1b);EVM0007149(CC1G_02019);EVM0007632(OLE1)	K00232+K07513+K00232+K07513+K07513+K10251+K00507
Metabolism	Lipid metabolism	Fatty acid degradation	20	29	1.94146e-05	0.00055817	ko00071	EVM0001070(PAT1);EVM0001707(Acadsb);EVM0001820(aldA);EVM0002438(ACOX1);EVM0002846(ALDH7A1);EVM0002939(ECI1);EVM0003910(CG12262);EVM0004106(ACX1.2);EVM0004224(Acaa1a);EVM0004227(PGR);EVM0004362(POX2);EVM0004839(lcf1);EVM0004870(ech-6);EVM0005231(Acaa1b);EVM0006404(LACS7);EVM0007108(Acaa1b);EVM0007364(adh1);EVM0007368(ACAD10);EVM0007554(ADH1);MSTRG.7094(--)	K00626+K09478+K00128+K00232+K14085+K13239+K00249+K00232+K07513+K07517+K00232+K01897+K07511+K07513+K01897+K07513+K13953+K00249+K13953+K00626	Genetic Information Processing	Replication and repair	Homologous recombination	8	19	0.00638669	0.175634	ko03440	EVM0001265(mus-81);EVM0001377(RAD51);EVM0001625(MRE11);EVM0004476(SGS1);EVM0006731(rhp54);EVM0007026(--);EVM0007260(RAD54B);EVM0007683(radC)	K08991+K04482+K10865+K10901+K10875+K10882+K10877+K10873
Metabolism	Global and overview maps	Biosynthesis of secondary metabolites	149	382	4.80464e-05	0.00110507	ko01110	EVM0000025(--);EVM0000027(his3);EVM0000185(Ppox);EVM0000264(metE);EVM0000284(pld1);EVM0000326(RIB5);EVM0000332(kgd1);EVM0000346(dhtkd1);EVM0000350(ansZ);EVM0000367(ERG9);EVM0000376(sam1);EVM0000466(Sc5d);EVM0000494(asn1);EVM0000528(psd1);EVM0000531(AN2882);EVM0000637(MET6);EVM0000659(LPP3);EVM0000693(tpiA);EVM0000752(choC);EVM0000863(mvd);EVM0000915(LEU2);EVM0000935(Coq2);EVM0001019(ERG11);EVM000…	K00966+K00817+K00231+K00641+K01115+K00793+K00164+K15791+K01424+K00801+K00789+K00227+K01953+K01613+K00003+K00549+K18693+K01803+K00551+K01597+K00052+K06125+K05917+K00626+K17069+K00167+K00928+K01739+K00789+K00765+K10246+K00861+K00938+K01852+K00838+K01923+K03781+K00134+K09478+K03781+K00128+K00618+K01904+K01092+K00940+K10258+K01193+K01754+K00232+K16369+K11262+K00161+K14085+K00559+K01809+K14454+K17450+…	Cellular Processes	Cell growth and death	Cell cycle - yeast	23	88	0.0101752	0.200152	ko04111	EVM0000211(psm3);EVM0000308(CDC14);EVM0000540(sid2);EVM0000678(nuc-2);EVM0001233(--);EVM0002118(--);EVM0002587(mph1);EVM0003566(--);EVM0004280(HSL1);EVM0004500(cdc13);EVM0004647(Fzr1);EVM0004744(APC10);EVM0005581(cdc13);EVM0005760(PHO85);EVM0005883(srfA);EVM0005947(PCL1);EVM0006347(wee1);EVM0006408(MAPK);EVM0006524(PCL1);EVM0006810(ANAPC2);EVM0006995(PCL1);EVM0007081(--);EVM0007442(CHK1)	K06669+K06639+K06684+K06653+K03351+K09202+K08866+K03363+K02515+K23469+K03364+K03357+K23469+K06655+K12412+K06656+K03114+K04371+K06656+K03349+K06656+K02605+K02216
Metabolism	Carbohydrate metabolism	Propanoate metabolism	16	23	0.000118669	0.00227449	ko00640	EVM0001053(Aldh6a1);EVM0001081(bkdB);EVM0002438(ACOX1);EVM0002631(cut6);EVM0003224(CNBN1520);EVM0003671(GATA);EVM0004106(ACX1.2);EVM0004362(POX2);EVM0004463(Dbt);EVM0004602(fox-2);EVM0004870(ech-6);EVM0005645(DBT);EVM0006086(ACS-1);EVM0006788(hibch);EVM0006801(BCKDHA);EVM0007650(tca-9)	K00140+K00167+K00232+K11262+K00925+K13524+K00232+K00232+K09699+K14729+K07511+K09699+K01895+K05605+K00166+K01900	Metabolism	Carbohydrate metabolism	Amino sugar and nucleotide sugar metabolism	14	46	0.0109901	0.200152	ko00520	EVM0000025(--);EVM0000075(CHS3);EVM0000822(CHS3);EVM0001471(MP);EVM0002514(AGM1);EVM0002799(HEXO2);EVM0002936(pmi1);EVM0003122(CHS8);EVM0003561(chit42);EVM0003596(pmm1);EVM0003676(CHIT1);EVM0003938(GAL1);EVM0004858(MAN1);EVM0005208(CHS4)	K00966+K00698+K00698+K01452+K01836+K12373+K01809+K00698+K01183+K17497+K01183+K00849+K01809+K00698
Metabolism	Amino acid metabolism	Valine, leucine and isoleucine degradation	26	46	0.000185449	0.00304666	ko00280	EVM0000111(auh);EVM0001053(Aldh6a1);EVM0001070(PAT1);EVM0001081(bkdB);EVM0001707(Acadsb);EVM0001820(aldA);EVM0001859(Mccc2);EVM0002846(ALDH7A1);EVM0003671(GATA);EVM0003910(CG12262);EVM0004079(HMGCL);EVM0004224(Acaa1a);EVM0004463(Dbt);EVM0004870(ech-6);EVM0005184(IVD);EVM0005204(atnJ);EVM0005231(Acaa1b);EVM0005285(OXCT1);EVM0005645(DBT);EVM0006788(hibch);EVM0006801(BCKDHA);EVM0007108(Acaa1b);EVM00…	K05607+K00140+K00626+K00167+K09478+K00128+K01969+K14085+K13524+K00249+K01640+K07513+K09699+K07511+K00253+K00826+K07513+K01027+K09699+K05605+K00166+K07513+K01641+K00249+K01968+K00626	Metabolism	Metabolism of other amino acids	beta-Alanine metabolism	8	22	0.0173215	0.200152	ko00410	EVM0000869(PYD2);EVM0001053(Aldh6a1);EVM0004106(ACX1.2);EVM0004362(POX2);EVM0004602(fox-2);EVM0005090(GAD);EVM0005294(davT);EVM0006315(cao1)	K01464+K00140+K00232+K00232+K14729+K01580+K00823+K00276
Metabolism	Energy metabolism	Oxidative phosphorylation	39	79	0.000260531	0.00348362	ko00190	EVM0000243(--);EVM0000253(--);EVM0000344(--);EVM0000405(CYT1);EVM0000616(nuo-24);EVM0000639(VhaSFD);EVM0000701(--);EVM0000703(qcr7);EVM0000815(--);EVM0001719(cox12);EVM0001801(qcr8);EVM0002056(nuo-31);EVM0002180(NDUFA5);EVM0002489(--);EVM0002534(cya-4);EVM0002779(atpD);EVM0002982(ucr-1);EVM0003130(At2g02050);EVM0003442(At2g47690);EVM0003550(SPAC4H3.09);EVM0003739(cox-6);EVM0004073(--);EVM0004157(…	K11353+K00416+K03965+K00413+K03943+K02144+K03959+K00417+K02141+K02267+K00418+K03936+K03949+K03952+K02263+K02134+K00415+K03963+K03938+K03955+K02264+K02135+K00236+K02259+K03964+K02266+K03941+K02137+K02139+K02127+K02260+K02140+K02136+K01507+K00419+K03948+K02138+K08738+K02142	Metabolism	Amino acid metabolism	Phenylalanine metabolism	7	18	0.0173846	0.200152	ko00360	EVM0001079(amdS);EVM0001604(SPAC56E4.03);EVM0003288(amdS);EVM0006315(cao1);EVM0006610(hbdA);EVM0006871(TDC2);EVM0007163(Tat)	K01426+K00838+K01426+K00276+K00074+K01593+K00815
Metabolism	Lipid metabolism	Steroid biosynthesis	12	16	0.000298367	0.00348362	ko00100	EVM0000307(are1);EVM0000367(ERG9);EVM0000466(Sc5d);EVM0001019(ERG11);EVM0001548(ERG7);EVM0002872(erg6);EVM0003180(YEH2);EVM0004574(ERG26);EVM0004934(erg24);EVM0005219(erg-1);EVM0005546(ERG1);EVM0006490(ERG4)	K00637+K00801+K00227+K05917+K01852+K00559+K01052+K07748+K00222+K09829+K00511+K00223	Metabolism	Metabolism of other amino acids	Glutathione metabolism	11	35	0.0181956	0.200152	ko00480	EVM0000410(lys9);EVM0000788(SMU_1296);EVM0000827(GTT1);EVM0001399(gst1);EVM0001525(--);EVM0002389(IDP2);EVM0003410(GND1);EVM0005346(GND2);EVM0006473(SMU_1296);EVM0006641(ywrD);EVM0007303(GSTU21)	K24034+K00799+K00799+K00799+K13299+K00031+K00033+K00033+K00799+K00681+K00799
Metabolism	Amino acid metabolism	Phenylalanine metabolism	13	18	0.000302924	0.00348362	ko00360	EVM0000027(his3);EVM0001079(amdS);EVM0001604(SPAC56E4.03);EVM0003168(aat2);EVM0003288(amdS);EVM0003677(PAL);EVM0004147(amdS);EVM0004489(AOC1);EVM0005206(qa-4);EVM0006315(cao1);EVM0006610(hbdA);EVM0006871(TDC2);EVM0007424(SPAC56E4.03)	K00817+K01426+K00838+K14454+K01426+K10775+K01426+K00276+K00457+K00276+K00074+K01593+K00838	Metabolism	Global and overview maps	Fatty acid metabolism	11	35	0.0181956	0.200152	ko01212	EVM0001070(PAT1);EVM0004106(ACX1.2);EVM0004224(Acaa1a);EVM0004362(POX2);EVM0004680(fabG);EVM0004884(fasA);EVM0005231(Acaa1b);EVM0007108(Acaa1b);EVM0007149(CC1G_02019);EVM0007526(fabG);EVM0007632(OLE1)	K00626+K00232+K07513+K00232+K00059+K00667+K07513+K07513+K10251+K00059+K00507
Metabolism	Amino acid metabolism	Histidine metabolism	11	15	0.000750536	0.00784652	ko00340	EVM0000027(his3);EVM0001273(HIS1);EVM0001820(aldA);EVM0002846(ALDH7A1);EVM0004971(hisHF);EVM0005691(SPCC1672.01);EVM0006352(SPAC3F10.09);EVM0006440(his-3);EVM0006480(egt-2);EVM0006483(egt-1);EVM0007574(HIS3)	K00817+K00765+K00128+K14085+K01663+K04486+K01814+K14152+K20247+K20246+K01693	Metabolism	Carbohydrate metabolism	Pentose and glucuronate interconversions	5	11	0.0215552	0.215552	ko00040	EVM0003718(ARI);EVM0004710(10HGO);EVM0005166(plyA);EVM0006730(ADH6);EVM0007264(xkiA)	K18107+K00002+K01728+K00002+K00854
Metabolism	Lipid metabolism	alpha-Linolenic acid metabolism	6	7	0.00409751	0.0392678	ko00592	EVM0002438(ACOX1);EVM0004106(ACX1.2);EVM0004224(Acaa1a);EVM0004362(POX2);EVM0005231(Acaa1b);EVM0007108(Acaa1b)	K00232+K00232+K07513+K00232+K07513+K07513	Metabolism	Metabolism of cofactors and vitamins	Riboflavin metabolism	5	12	0.0321535	0.28307	ko00740	EVM0000326(RIB5);EVM0004256(SPBC4.06);EVM0004599(--);EVM0006010(rib1);EVM0006512(YSA1)	K00793+K01078+K01078+K01497+K01515
Metabolism	Metabolism of other amino acids	beta-Alanine metabolism	13	22	0.00484198	0.0428329	ko00410	EVM0000869(PYD2);EVM0001053(Aldh6a1);EVM0001820(aldA);EVM0002438(ACOX1);EVM0002846(ALDH7A1);EVM0003671(GATA);EVM0004106(ACX1.2);EVM0004362(POX2);EVM0004489(AOC1);EVM0004602(fox-2);EVM0004870(ech-6);EVM0006315(cao1);EVM0006788(hibch)	K01464+K00140+K00128+K00232+K14085+K13524+K00232+K00232+K00276+K14729+K07511+K00276+K05605	Cellular Processes	Transport and catabolism	Peroxisome	16	62	0.0334537	0.28307	ko04146	EVM0001525(--);EVM0001641(kat);EVM0001756(cat-1);EVM0001980(SYM1);EVM0002389(IDP2);EVM0002939(ECI1);EVM0004106(ACX1.2);EVM0004224(Acaa1a);EVM0004362(POX2);EVM0004882(PEX1);EVM0004938(PXN);EVM0005159(ANT1);EVM0005231(Acaa1b);EVM0006835(PEX5);EVM0007108(Acaa1b);EVM0007212(EPHX2)	K13299+K03781+K03781+K13348+K00031+K13239+K00232+K07513+K00232+K13338+K13354+K13354+K07513+K13342+K07513+K08726
Metabolism	Amino acid metabolism	Tyrosine metabolism	11	18	0.00673683	0.0553382	ko00350	EVM0000027(his3);EVM0001366(fahd1);EVM0001604(SPAC56E4.03);EVM0003168(aat2);EVM0004489(AOC1);EVM0005206(qa-4);EVM0006315(cao1);EVM0006871(TDC2);EVM0007364(adh1);EVM0007424(SPAC56E4.03);EVM0007554(ADH1)	K00817+K01557+K00838+K14454+K00276+K00457+K00276+K01593+K13953+K00838+K13953	Cellular Processes	Cell growth and death	Meiosis - yeast	17	69	0.0437553	0.343792	ko04113	EVM0000211(psm3);EVM0000308(CDC14);EVM0001096(rec12);EVM0001233(--);EVM0001303(fhkC);EVM0001453(LAC12);EVM0002710(GPA1);EVM0003566(--);EVM0004569(ust1);EVM0004744(APC10);EVM0005569(HOP1);EVM0006253(GPA1);EVM0006347(wee1);EVM0006798(UAC1);EVM0006810(ANAPC2);EVM0007081(--);EVM0007442(CHK1)	K06669+K06639+K10878+K03351+K12776+K08139+K04630+K03363+K12763+K03357+K12778+K04630+K03114+K01768+K03349+K02605+K02216
Metabolism	Amino acid metabolism	Cysteine and methionine metabolism	22	46	0.00936391	0.07179	ko00270	EVM0000264(metE);EVM0000376(sam1);EVM0000531(AN2882);EVM0000637(MET6);EVM0001077(MET17);EVM0001101(SPBC19F5.04);EVM0001201(YHR112C);EVM0001237(mat2b);EVM0001604(SPAC56E4.03);EVM0003112(MRI1);EVM0003168(aat2);EVM0003512(MDH1);EVM0004004(MPST);EVM0004148(GSH2);EVM0005083(MDE1);EVM0005204(atnJ);EVM0005328(Psat1);EVM0005788(met17);EVM0006148(CNA01530);EVM0006252(pi047);EVM0006741(Cbs);EVM0007424(SPAC…	K00641+K00789+K00003+K00549+K17069+K00928+K01739+K00789+K00838+K08963+K14454+K00026+K01011+K21456+K08964+K00826+K00831+K17069+K00772+K01251+K01697+K00838	Metabolism	Amino acid metabolism	Tyrosine metabolism	6	18	0.0573482	0.3921	ko00350	EVM0001366(fahd1);EVM0001604(SPAC56E4.03);EVM0001947(FDH1);EVM0006315(cao1);EVM0006871(TDC2);EVM0007163(Tat)	K01557+K00838+K00121+K00276+K01593+K00815
Metabolism	Amino acid metabolism	Tryptophan metabolism	16	31	0.0107327	0.0771414	ko00380	EVM0000346(dhtkd1);EVM0001070(PAT1);EVM0001079(amdS);EVM0001243(kynu);EVM0001604(SPAC56E4.03);EVM0001641(kat);EVM0001756(cat-1);EVM0001820(aldA);EVM0002846(ALDH7A1);EVM0003123(tdiD);EVM0003288(amdS);EVM0004147(amdS);EVM0004870(ech-6);EVM0006871(TDC2);EVM0007424(SPAC56E4.03);MSTRG.7094(--)	K15791+K00626+K01426+K01556+K00838+K03781+K03781+K00128+K14085+K14265+K01426+K01426+K07511+K01593+K00838+K00626	Metabolism	Nucleotide metabolism	Pyrimidine metabolism	10	37	0.0637989	0.3921	ko00240	EVM0000102(FCA1);EVM0000451(dut-1);EVM0000615(cdd);EVM0000869(PYD2);EVM0000954(YMR226C);EVM0001075(TMP1);EVM0001761(Uckl1);EVM0002471(nme6);EVM0004366(SSO2706);EVM0005321(upp)	K03365+K01520+K01489+K01464+K16066+K00560+K00876+K00940+K00757+K00761
Metabolism	Carbohydrate metabolism	Pyruvate metabolism	20	43	0.0185774	0.125671	ko00620	EVM0001070(PAT1);EVM0001820(aldA);EVM0002631(cut6);EVM0002793(PDA1);EVM0002846(ALDH7A1);EVM0003224(CNBN1520);EVM0003512(MDH1);EVM0003641(PCK1);EVM0004710(10HGO);EVM0004922(malS);EVM0005140(DLD);EVM0005470(ach1);EVM0005635(ADH6);EVM0006086(ACS-1);EVM0006465(CYB2);EVM0007130(CYB2);EVM0007248(FUMR);EVM0007364(adh1);EVM0007554(ADH1);MSTRG.7094(--)	K00626+K00128+K11262+K00161+K14085+K00925+K00026+K01610+K00002+K00027+K00102+K01067+K00002+K01895+K00101+K00101+K01679+K13953+K13953+K00626	Metabolism	Carbohydrate metabolism	Propanoate metabolism	7	23	0.0650548	0.3921	ko00640	EVM0001053(Aldh6a1);EVM0003224(CNBN1520);EVM0004106(ACX1.2);EVM0004362(POX2);EVM0004602(fox-2);EVM0005294(davT);EVM0006086(ACS-1)	K00140+K00925+K00232+K00232+K14729+K00823+K01895
Metabolism	Carbohydrate metabolism	Fructose and mannose metabolism	14	28	0.0231381	0.134406	ko00051	EVM0000025(--);EVM0000484(MAN1);EVM0000693(tpiA);EVM0001665(DAK);EVM0001809(MANP);EVM0002404(SOU1);EVM0002936(pmi1);EVM0003039(--);EVM0003596(pmm1);EVM0004554(MAN1);EVM0004858(MAN1);EVM0005036(SPBC13G1.02);EVM0005309(MPG1);EVM0006166(MAN1)	K00966+K19355+K01803+K00863+K19355+K17742+K01809+K19355+K17497+K19355+K01809+K00966+K00966+K01809	Metabolism	Carbohydrate metabolism	Fructose and mannose metabolism	8	28	0.0699779	0.3921	ko00051	EVM0000025(--);EVM0000484(MAN1);EVM0002404(SOU1);EVM0002936(pmi1);EVM0003596(pmm1);EVM0004696(lgd1);EVM0004858(MAN1);EVM0004976(SOU2)	K00966+K19355+K17742+K01809+K17497+K18334+K01809+K17742
Metabolism	Carbohydrate metabolism	Ascorbate and aldarate metabolism	7	11	0.0233749	0.134406	ko00053	EVM0000142(ARA2);EVM0001820(aldA);EVM0002846(ALDH7A1);EVM0004710(10HGO);EVM0005635(ADH6);EVM0006233(--);EVM0006776(UGD5)	K00062+K00128+K14085+K00002+K00002+K01053+K00012	Metabolism	Metabolism of other amino acids	Phosphonate and phosphinate metabolism	2	3	0.0701768	0.3921	ko00440	EVM0002845(SPCC1827.02c);EVM0007250(SPAC22A12.10)	K00968+K00993
Metabolism	Lipid metabolism	Fatty acid biosynthesis	7	11	0.0233749	0.134406	ko00061	EVM0002631(cut6);EVM0004680(fabG);EVM0004839(lcf1);EVM0004884(fasA);EVM0005164(FAS1);EVM0006404(LACS7);EVM0007526(fabG)	K11262+K00059+K01897+K00667+K00667+K01897+K00059	Organismal Systems	Aging	Longevity regulating pathway - multiple species	7	24	0.0796213	0.3921	ko04213	EVM0000611(hsp104);EVM0001641(kat);EVM0001756(cat-1);EVM0002366(SCH9);EVM0002533(HST3);EVM0004069(hsp78);EVM0006798(UAC1)	K03695+K03781+K03781+K19800+K11121+K03695+K01768
Cellular Processes	Cell growth and death	Meiosis - yeast	29	69	0.0257464	0.140992	ko04113	EVM0000370(bimB);EVM0001060(rec8);EVM0001096(rec12);EVM0001303(fhkC);EVM0001387(cek1);EVM0001453(LAC12);EVM0001736(--);EVM0002075(rasA);EVM0002134(bub1);EVM0002232(ecdD);EVM0002329(CGP1);EVM0002620(hsk1);EVM0003070(ecdD);EVM0003074(mcm7);EVM0003225(ght2);EVM0003566(--);EVM0004010(HXT2);EVM0004222(ecdD);EVM0004569(ust1);EVM0005806(Rad1);EVM0006253(GPA1);EVM0006320(tor2);EVM0006347(wee1);EVM0006568…	K02365+K12780+K10878+K12776+K12767+K08139+K02213+K07827+K02178+K08139+K04630+K02214+K08139+K02210+K08139+K03363+K08139+K08139+K12763+K02830+K04630+K07203+K03114+K02537+K04345+K01768+K06660+K03363+K04630	Environmental Information Processing	Signal transduction	MAPK signaling pathway - yeast	15	64	0.081775	0.3921	ko04011	EVM0000861(PTC1);EVM0001641(kat);EVM0001756(cat-1);EVM0002640(wis1);EVM0002715(scd2);EVM0003369(atf21);EVM0004280(HSL1);EVM0004500(cdc13);EVM0005457(wis4);EVM0005581(cdc13);EVM0005883(srfA);EVM0006347(wee1);EVM0006408(MAPK);EVM0006753(BAR1);EVM0007110(PDPK1)	K19704+K03781+K03781+K11227+K11237+K09051+K02515+K23469+K11230+K23469+K12412+K03114+K04371+K04627+K06276
Metabolism	Metabolism of cofactors and vitamins	Ubiquinone and other terpenoid-quinone biosynthesis	8	14	0.0341405	0.173277	ko00130	EVM0000935(Coq2);EVM0001604(SPAC56E4.03);EVM0001934(4CL);EVM0003742(4cl1);EVM0004508(4cl1);EVM0005206(qa-4);EVM0005805(4cl1);EVM0007424(SPAC56E4.03)	K06125+K00838+K01904+K01904+K01904+K00457+K01904+K00838	Metabolism	Lipid metabolism	Fatty acid degradation	8	29	0.0836184	0.3921	ko00071	EVM0001070(PAT1);EVM0001947(FDH1);EVM0002939(ECI1);EVM0004106(ACX1.2);EVM0004224(Acaa1a);EVM0004362(POX2);EVM0005231(Acaa1b);EVM0007108(Acaa1b)	K00626+K00121+K13239+K00232+K07513+K00232+K07513+K07513
Organismal Systems	Aging	Longevity regulating pathway - multiple species	12	24	0.0346555	0.173277	ko04213	EVM0001387(cek1);EVM0001641(kat);EVM0001756(cat-1);EVM0002075(rasA);EVM0002366(SCH9);EVM0002533(HST3);EVM0002697(RPD3);EVM0004438(ssa1);EVM0006320(tor2);EVM0006749(PRKX);EVM0006798(UAC1);EVM0007391(HST3)	K12767+K03781+K03781+K07827+K19800+K11121+K06067+K03283+K07203+K04345+K01768+K11121	Metabolism	Amino acid metabolism	Arginine and proline metabolism	8	29	0.0836184	0.3921	ko00330	EVM0000102(FCA1);EVM0000300(cnsN);EVM0000410(lys9);EVM0001079(amdS);EVM0001449(pruA);EVM0003288(amdS);EVM0006672(POX2);EVM0006716(CAR1)	K03365+K18123+K24034+K01426+K00294+K01426+K00318+K01476
Metabolism	Carbohydrate metabolism	Amino sugar and nucleotide sugar metabolism	20	46	0.0409482	0.19621	ko00520	EVM0000025(--);EVM0000822(CHS3);EVM0000952(Uap1);EVM0001471(MP);EVM0002514(AGM1);EVM0002681(Os02g0717700);EVM0002917(galT);EVM0002936(pmi1);EVM0003122(CHS8);EVM0003561(chit42);EVM0003596(pmm1);EVM0003676(CHIT1);EVM0004506(UGE5);EVM0004858(MAN1);EVM0004932(GFA1);EVM0005036(SPBC13G1.02);EVM0005208(CHS4);EVM0005309(MPG1);EVM0006166(MAN1);EVM0006776(UGD5)	K00966+K00698+K00972+K01452+K01836+K00621+K00965+K01809+K00698+K01183+K17497+K01183+K01784+K01809+K00820+K00966+K00698+K00966+K01809+K00012	Metabolism	Lipid metabolism	Linoleic acid metabolism	3	7	0.0891136	0.3921	ko00591	EVM0000702(ppoC);EVM0003271(ppoA);EVM0005565(ppoA)	K17862+K17862+K17862
Metabolism	Lipid metabolism	Fatty acid elongation	6	10	0.0506552	0.233014	ko00062	EVM0001370(ELO2);EVM0002167(SPBC646.07c);EVM0002284(ppt-1);EVM0004870(ech-6);EVM0005415(SPBC19C2.15c);EVM0007149(CC1G_02019)	K10246+K10258+K01074+K07511+K10703+K10251	Metabolism	Metabolism of cofactors and vitamins	Vitamin B6 metabolism	3	7	0.0891136	0.3921	ko00750	EVM0003245(PK);EVM0005978(SNO1);EVM0006838(PDX1)	K00868+K08681+K06215
Metabolism	Global and overview maps	Carbon metabolism	40	108	0.0806949	0.355186	ko01200	EVM0000332(kgd1);EVM0000693(tpiA);EVM0000974(aciA);EVM0001053(Aldh6a1);EVM0001070(PAT1);EVM0001077(MET17);EVM0001641(kat);EVM0001642(gap1);EVM0001665(DAK);EVM0001756(cat-1);EVM0002336(OsI_16936);EVM0002438(ACOX1);EVM0002793(PDA1);EVM0003168(aat2);EVM0003224(CNBN1520);EVM0003410(GND1);EVM0003512(MDH1);EVM0003539(pgk1);EVM0003641(PCK1);EVM0003775(Eno);EVM0003905(ACU-7);EVM0004106(ACX1.2);EVM0004157…	K00164+K01803+K00122+K00140+K00626+K17069+K03781+K00134+K00863+K03781+K01754+K00232+K00161+K14454+K00925+K00033+K00026+K00927+K01610+K01689+K01637+K00232+K00236+K00232+K14729+K02437+K07511+K00027+K00030+K00831+K01834+K17069+K01895+K01053+K00074+K05605+K01455+K01679+K01900+K00626	Metabolism	Global and overview maps	Carbon metabolism	23	108	0.0929214	0.393129	ko01200	EVM0000478(gltA);EVM0001053(Aldh6a1);EVM0001070(PAT1);EVM0001641(kat);EVM0001642(gap1);EVM0001756(cat-1);EVM0001947(FDH1);EVM0002336(OsI_16936);EVM0002389(IDP2);EVM0003224(CNBN1520);EVM0003410(GND1);EVM0003641(PCK1);EVM0004106(ACX1.2);EVM0004362(POX2);EVM0004602(fox-2);EVM0005316(idh2);EVM0005336(pyc);EVM0005346(GND2);EVM0006086(ACS-1);EVM0006233(--);EVM0006610(hbdA);EVM0006851(SPAC869.04);EVM000…	K01647+K00140+K00626+K03781+K00134+K03781+K00121+K01754+K00031+K00925+K00033+K01610+K00232+K00232+K14729+K00030+K01958+K00033+K01895+K01053+K00074+K01455+K01679
Metabolism	Carbohydrate metabolism	Pentose and glucuronate interconversions	6	11	0.0833915	0.355186	ko00040	EVM0002797(YALI0B16192g);EVM0004710(10HGO);EVM0005166(plyA);EVM0005635(ADH6);EVM0006776(UGD5);EVM0007264(xkiA)	K17738+K00002+K01728+K00002+K00012+K00854	Metabolism	Carbohydrate metabolism	Inositol phosphate metabolism	7	26	0.113934	0.435832	ko00562	EVM0000942(INP53);EVM0001053(Aldh6a1);EVM0002133(lsb6);EVM0003024(OCRL);EVM0004518(inpp5f);EVM0006177(pik3c3);EVM0007360(FIG4)	K20279+K00140+K13711+K01099+K21798+K00914+K22913
Metabolism	Metabolism of terpenoids and polyketides	Sesquiterpenoid and triterpenoid biosynthesis	2	2	0.0928959	0.381537	ko00909	EVM0000367(ERG9);EVM0005546(ERG1)	K00801+K00511	Genetic Information Processing	Replication and repair	Non-homologous end-joining	4	12	0.115012	0.435832	ko03450	EVM0000058(POLM);EVM0000245(POLM);EVM0001625(MRE11);EVM0005670(LIG4)	K03513+K10981+K10865+K10777
Cellular Processes	Transport and catabolism	Peroxisome	24	62	0.100628	0.399042	ko04146	EVM0000389(--);EVM0000783(--);EVM0001525(--);EVM0001641(kat);EVM0001756(cat-1);EVM0002438(ACOX1);EVM0002754(Acot8);EVM0002939(ECI1);EVM0004079(HMGCL);EVM0004106(ACX1.2);EVM0004224(Acaa1a);EVM0004362(POX2);EVM0004839(lcf1);EVM0004938(PXN);EVM0004969(abcd1);EVM0005159(ANT1);EVM0005231(Acaa1b);EVM0005732(YAT1);EVM0006404(LACS7);EVM0006789(--);EVM0006842(PNC2);EVM0006868(fap1);EVM0007108(Acaa1b);EVM0…	K17879+K13352+K13299+K03781+K03781+K00232+K11992+K13239+K01640+K00232+K07513+K00232+K01897+K13354+K15628+K13354+K07513+K00624+K01897+K13348+K13354+K00306+K07513+K08726	Metabolism	Amino acid metabolism	Tryptophan metabolism	8	31	0.115245	0.435832	ko00380	EVM0001070(PAT1);EVM0001079(amdS);EVM0001243(kynu);EVM0001604(SPAC56E4.03);EVM0001641(kat);EVM0001756(cat-1);EVM0003288(amdS);EVM0006871(TDC2)	K00626+K01426+K01556+K00838+K03781+K03781+K01426+K01593
Metabolism	Metabolism of other amino acids	Selenocompound metabolism	5	9	0.104503	0.400594	ko00450	EVM0000321(rar1);EVM0000637(MET6);EVM0001201(YHR112C);EVM0005380(93G11.130);EVM0006224(MET3)	K01874+K00549+K01739+K01874+K00958	Metabolism	Metabolism of other amino acids	Taurine and hypotaurine metabolism	3	8	0.126014	0.435832	ko00430	EVM0003224(CNBN1520);EVM0005090(GAD);EVM0006641(ywrD)	K00925+K01580+K00681
Metabolism	Metabolism of cofactors and vitamins	Riboflavin metabolism	6	12	0.125186	0.449887	ko00740	EVM0000326(RIB5);EVM0001416(FMN1);EVM0004240(stp1);EVM0004599(--);EVM0005972(MGG_04626);EVM0006512(YSA1)	K00793+K00861+K14394+K01078+K00794+K01515	Metabolism	Metabolism of cofactors and vitamins	Biotin metabolism	3	8	0.126014	0.435832	ko00780	EVM0004680(fabG);EVM0005213(bioF);EVM0007526(fabG)	K00059+K00652+K00059
Metabolism	Biosynthesis of other secondary metabolites	Biosynthesis of various plant secondary metabolites	6	12	0.125186	0.449887	ko00999	EVM0000376(sam1);EVM0001237(mat2b);EVM0005257(bglG);EVM0005318(CNBB3730);EVM0007605(bglG);EVM0007618(bglL)	K00789+K00789+K05349+K13830+K05349+K05349	Genetic Information Processing	Folding, sorting and degradation	SNARE interactions in vesicular transport	5	17	0.126788	0.435832	ko04130	EVM0000282(--);EVM0002196(syb1);EVM0005787(grn);EVM0006449(psy1);EVM0006504(SSO2)	K08497+K08513+K08502+K08486+K08486
Metabolism	Energy metabolism	Nitrogen metabolism	7	16	0.186329	0.638443	ko00910	EVM0000673(--);EVM0000920(gdh);EVM0001727(crnA);EVM0002233(CYN1);EVM0004214(mtcA1);EVM0005815(gdh-1);EVM0006851(SPAC869.04)	K00459+K00262+K02575+K01725+K01673+K15371+K01455	Metabolism	Metabolism of cofactors and vitamins	Thiamine metabolism	4	13	0.145907	0.486355	ko00730	EVM0002733(--);EVM0003898(thi4);EVM0004256(SPBC4.06);EVM0004599(--)	K20896+K14154+K01078+K01078
Metabolism	Amino acid metabolism	Lysine degradation	10	25	0.203553	0.638443	ko00310	EVM0000346(dhtkd1);EVM0001070(PAT1);EVM0001638(cbs-1);EVM0001820(aldA);EVM0002846(ALDH7A1);EVM0004475(AASS);EVM0004870(ech-6);EVM0006868(fap1);MSTRG.7094(--);MSTRG.7379(set-4)	K15791+K00626+K00474+K00128+K14085+K14157+K07511+K00306+K00626+K11429	Metabolism	Carbohydrate metabolism	Butanoate metabolism	6	23	0.155562	0.503289	ko00650	EVM0001070(PAT1);EVM0002094(L2HGDH);EVM0004292(aacs);EVM0005090(GAD);EVM0005294(davT);EVM0006610(hbdA)	K00626+K00109+K01907+K01580+K00823+K00074
Environmental Information Processing	Signal transduction	Phosphatidylinositol signaling system	10	25	0.203553	0.638443	ko04070	EVM0000942(INP53);EVM0001608(FAB1);EVM0002043(qutG);EVM0002133(lsb6);EVM0003743(stt4);EVM0004401(cdc4);EVM0005935(its3);EVM0005979(pkcA);EVM0006177(pik3c3);EVM0007637(SPCC970.08)	K20279+K00921+K01092+K13711+K00888+K02183+K00889+K02677+K00914+K07756	Metabolism	Biosynthesis of other secondary metabolites	Indole alkaloid biosynthesis	1	1	0.162107	0.50948	ko00901	EVM0006871(TDC2)	K01593
Metabolism	Carbohydrate metabolism	Glycolysis / Gluconeogenesis	15	40	0.210077	0.638443	ko00010	EVM0000693(tpiA);EVM0001642(gap1);EVM0001820(aldA);EVM0002793(PDA1);EVM0002846(ALDH7A1);EVM0003539(pgk1);EVM0003641(PCK1);EVM0003775(Eno);EVM0004263(PDC5);EVM0004710(10HGO);EVM0005486(gpm1);EVM0005635(ADH6);EVM0006086(ACS-1);EVM0007364(adh1);EVM0007554(ADH1)	K01803+K00134+K00128+K00161+K14085+K00927+K01610+K01689+K01568+K00002+K01834+K00002+K01895+K13953+K13953	Metabolism	Metabolism of cofactors and vitamins	Ubiquinone and other terpenoid-quinone biosynthesis	4	14	0.179598	0.548771	ko00130	EVM0001604(SPAC56E4.03);EVM0003742(4cl1);EVM0004508(4cl1);EVM0007163(Tat)	K00838+K01904+K01904+K00815
Metabolism	Biosynthesis of other secondary metabolites	Monobactam biosynthesis	2	3	0.222159	0.638443	ko00261	EVM0001101(SPBC19F5.04);EVM0006224(MET3)	K00928+K00958	Metabolism	Glycan biosynthesis and metabolism	Other glycan degradation	2	5	0.187329	0.556924	ko00511	EVM0000535(ENGASE1);EVM0002799(HEXO2)	K01227+K12373
Metabolism	Amino acid metabolism	Lysine biosynthesis	6	14	0.231493	0.638443	ko00300	EVM0000531(AN2882);EVM0001101(SPBC19F5.04);EVM0001604(SPAC56E4.03);EVM0003306(--);EVM0005228(lys12);EVM0007424(SPAC56E4.03)	K00003+K00928+K00838+K17450+K05824+K00838	Metabolism	Metabolism of cofactors and vitamins	Nicotinate and nicotinamide metabolism	5	20	0.212914	0.616331	ko00760	EVM0000108(SPAC24B11.05);EVM0002533(HST3);EVM0006011(SPAC1486.06);EVM0006059(QNS1);MSTRG.6044(Pnp)	K18551+K11121+K00763+K01950+K03783
Metabolism	Amino acid metabolism	Arginine biosynthesis	7	17	0.238073	0.638443	ko00220	EVM0000920(gdh);EVM0001933(ARG2);EVM0003168(aat2);EVM0005815(gdh-1);EVM0006716(CAR1);EVM0007042(arg1);EVM0007474(lamA)	K00262+K00618+K14454+K15371+K01476+K00611+K01941	Metabolism	Carbohydrate metabolism	Pyruvate metabolism	9	43	0.252582	0.64606	ko00620	EVM0001070(PAT1);EVM0001947(FDH1);EVM0003224(CNBN1520);EVM0003641(PCK1);EVM0004710(10HGO);EVM0005336(pyc);EVM0006086(ACS-1);EVM0006730(ADH6);EVM0007248(FUMR)	K00626+K00121+K00925+K01610+K00002+K01958+K01895+K00002+K01679
Genetic Information Processing	Folding, sorting and degradation	SNARE interactions in vesicular transport	7	17	0.238073	0.638443	ko04130	EVM0001018(bos1);EVM0003387(sec22);EVM0003567(psy1);EVM0004068(TLG2);EVM0005787(grn);EVM0006449(psy1);EVM0006504(SSO2)	K08496+K08517+K08486+K08489+K08502+K08486+K08486	Metabolism	Lipid metabolism	Steroid biosynthesis	4	16	0.25327	0.64606	ko00100	EVM0000466(Sc5d);EVM0005546(ERG1);EVM0005604(erg26);EVM0007304(erg5)	K00227+K00511+K07748+K09831
Metabolism	Metabolism of terpenoids and polyketides	Terpenoid backbone biosynthesis	8	20	0.242135	0.638443	ko00900	EVM0000863(mvd);EVM0001070(PAT1);EVM0001480(PMK);EVM0003520(SPAC4D7.04c);EVM0005933(IDI);EVM0006124(FPS1);EVM0007299(hcs1);MSTRG.7094(--)	K01597+K00626+K00938+K11778+K01823+K00787+K01641+K00626	Metabolism	Metabolism of other amino acids	Cyanoamino acid metabolism	4	16	0.25327	0.64606	ko00460	EVM0000350(ansZ);EVM0002536(bglI);EVM0006641(ywrD);EVM0006851(SPAC869.04)	K01424+K05349+K00681+K01455
Metabolism	Carbohydrate metabolism	Butanoate metabolism	9	23	0.244543	0.638443	ko00650	EVM0000762(ACSM3);EVM0001070(PAT1);EVM0003671(GATA);EVM0004079(HMGCL);EVM0004870(ech-6);EVM0005285(OXCT1);EVM0006610(hbdA);EVM0007299(hcs1);MSTRG.7094(--)	K01896+K00626+K13524+K01640+K07511+K01027+K00074+K01641+K00626	Metabolism	Energy metabolism	Nitrogen metabolism	4	16	0.25327	0.64606	ko00910	EVM0004214(mtcA1);EVM0004869(NAR1);EVM0005531(crnA);EVM0006851(SPAC869.04)	K01673+K10534+K02575+K01455
Metabolism	Carbohydrate metabolism	Inositol phosphate metabolism	10	26	0.245812	0.638443	ko00562	EVM0000693(tpiA);EVM0000942(INP53);EVM0001053(Aldh6a1);EVM0001608(FAB1);EVM0002043(qutG);EVM0002133(lsb6);EVM0003743(stt4);EVM0005935(its3);EVM0006177(pik3c3);EVM0006817(INO1)	K01803+K20279+K00140+K00921+K01092+K13711+K00888+K00889+K00914+K01858	Metabolism	Carbohydrate metabolism	Ascorbate and aldarate metabolism	3	11	0.258424	0.64606	ko00053	EVM0004710(10HGO);EVM0006233(--);EVM0006730(ADH6)	K00002+K01053+K00002
Metabolism	Amino acid metabolism	Arginine and proline metabolism	11	29	0.246269	0.638443	ko00330	EVM0000622(pip);EVM0001079(amdS);EVM0001820(aldA);EVM0002338(lap);EVM0002846(ALDH7A1);EVM0003168(aat2);EVM0003288(amdS);EVM0004147(amdS);EVM0005879(otaA);EVM0006672(POX2);EVM0006716(CAR1)	K01259+K01426+K00128+K11142+K14085+K14454+K01426+K01426+K00819+K00318+K01476	Metabolism	Lipid metabolism	Fatty acid biosynthesis	3	11	0.258424	0.64606	ko00061	EVM0004680(fabG);EVM0004884(fasA);EVM0007526(fabG)	K00059+K00667+K00059
Metabolism	Global and overview maps	Biosynthesis of amino acids	41	122	0.249826	0.638443	ko01230	EVM0000027(his3);EVM0000264(metE);EVM0000376(sam1);EVM0000494(asn1);EVM0000531(AN2882);EVM0000637(MET6);EVM0000693(tpiA);EVM0000915(LEU2);EVM0001077(MET17);EVM0001101(SPBC19F5.04);EVM0001201(YHR112C);EVM0001237(mat2b);EVM0001273(HIS1);EVM0001604(SPAC56E4.03);EVM0001642(gap1);EVM0001933(ARG2);EVM0002336(OsI_16936);EVM0003168(aat2);EVM0003306(--);EVM0003539(pgk1);EVM0003775(Eno);EVM0004971(hisHF);E…	K00817+K00641+K00789+K01953+K00003+K00549+K01803+K00052+K17069+K00928+K01739+K00789+K00765+K00838+K00134+K00618+K01754+K14454+K17450+K00927+K01689+K01663+K00826+K05824+K00030+K13830+K00831+K01626+K01834+K04486+K17069+K01626+K01814+K14152+K01476+K01657+K01697+K00611+K00872+K00838+K01693	Metabolism	Carbohydrate metabolism	Glyoxylate and dicarboxylate metabolism	7	33	0.279625	0.683527	ko00630	EVM0000300(cnsN);EVM0000478(gltA);EVM0001070(PAT1);EVM0001641(kat);EVM0001756(cat-1);EVM0006086(ACS-1);EVM0006851(SPAC869.04)	K18123+K01647+K00626+K03781+K03781+K01895+K01455
Cellular Processes	Cell growth and death	Cell cycle - yeast	30	88	0.261403	0.653507	ko04111	EVM0000370(bimB);EVM0000540(sid2);EVM0001552(cut3);EVM0001736(--);EVM0001943(BUB3);EVM0002118(--);EVM0002134(bub1);EVM0002206(pom1);EVM0002587(mph1);EVM0002620(hsk1);EVM0003074(mcm7);EVM0003432(cnd2);EVM0003566(--);EVM0003958(rad9);EVM0004280(HSL1);EVM0004500(cdc13);EVM0005581(cdc13);EVM0005806(Rad1);EVM0005869(cnd1);EVM0005883(srfA);EVM0005947(PCL1);EVM0006082(LTE1);EVM0006347(wee1);EVM0006568(m…	K02365+K06684+K06675+K02213+K02180+K09202+K02178+K18669+K08866+K02214+K02210+K06676+K03363+K06672+K02515+K23469+K23469+K02830+K06677+K12412+K06656+K06681+K03114+K02537+K06656+K06660+K02555+K03363+K10259+K06678	Metabolism	Glycan biosynthesis and metabolism	Glycosphingolipid biosynthesis - globo and isoglobo series	1	2	0.298005	0.697458	ko00603	EVM0002799(HEXO2)	K12373
Metabolism	Amino acid metabolism	Glycine, serine and threonine metabolism	14	39	0.281411	0.687665	ko00260	EVM0000531(AN2882);EVM0001059(MSY001_2108);EVM0001101(SPBC19F5.04);EVM0001714(str4);EVM0002336(OsI_16936);EVM0002846(ALDH7A1);EVM0004489(AOC1);EVM0004785(gcvH);EVM0005328(Psat1);EVM0005486(gpm1);EVM0006315(cao1);EVM0006741(Cbs);EVM0006868(fap1);EVM0007109(THR1)	K00003+K00108+K00928+K00108+K01754+K14085+K00276+K02437+K00831+K01834+K00276+K01697+K00306+K00872	Metabolism	Metabolism of terpenoids and polyketides	Sesquiterpenoid and triterpenoid biosynthesis	1	2	0.298005	0.697458	ko00909	EVM0005546(ERG1)	K00511
Metabolism	Energy metabolism	Sulfur metabolism	9	24	0.292443	0.687665	ko00920	EVM0000264(metE);EVM0001077(MET17);EVM0001201(YHR112C);EVM0002031(sA);EVM0003964(AN1769);EVM0004004(MPST);EVM0005788(met17);EVM0006224(MET3);EVM0006401(hmt2)	K00641+K17069+K01739+K00390+K01082+K01011+K17069+K00958+K22470	Metabolism	Biosynthesis of other secondary metabolites	Biosynthesis of various plant secondary metabolites	3	12	0.306228	0.698031	ko00999	EVM0001237(mat2b);EVM0002536(bglI);EVM0007531(UREG_07217)	K00789+K05349+K13830
Metabolism	Energy metabolism	Methane metabolism	7	18	0.293729	0.687665	ko00680	EVM0000974(aciA);EVM0001665(DAK);EVM0003224(CNBN1520);EVM0003775(Eno);EVM0005328(Psat1);EVM0005486(gpm1);EVM0006086(ACS-1)	K00122+K00863+K00925+K01689+K00831+K01834+K01895	Metabolism	Glycan biosynthesis and metabolism	Glycosylphosphatidylinositol (GPI)-anchor biosynthesis	5	23	0.312345	0.698031	ko00563	EVM0000170(bst1);EVM0003159(Pigp);EVM0004208(GPI10);EVM0005128(gpi1);EVM0005810(Pigz)	K05294+K03861+K05286+K03860+K08098
Metabolism	Biosynthesis of other secondary metabolites	Aflatoxin biosynthesis	1	1	0.304965	0.687665	ko00254	EVM0002631(cut6)	K11262	Metabolism	Amino acid metabolism	Cysteine and methionine metabolism	9	46	0.323632	0.698031	ko00270	EVM0000410(lys9);EVM0000492(YKL069W);EVM0000637(MET6);EVM0001197(MET3);EVM0001237(mat2b);EVM0001604(SPAC56E4.03);EVM0005562(BAT2);EVM0006572(pi047);EVM0007163(Tat)	K24034+K08968+K00549+K00558+K00789+K00838+K00826+K01251+K00815
Metabolism	Biosynthesis of other secondary metabolites	Indole alkaloid biosynthesis	1	1	0.304965	0.687665	ko00901	EVM0006871(TDC2)	K01593	Metabolism	Amino acid metabolism	Valine, leucine and isoleucine degradation	9	46	0.323632	0.698031	ko00280	EVM0000111(auh);EVM0001034(hibA);EVM0001053(Aldh6a1);EVM0001070(PAT1);EVM0004224(Acaa1a);EVM0004292(aacs);EVM0005231(Acaa1b);EVM0005562(BAT2);EVM0007108(Acaa1b)	K05607+K00020+K00140+K00626+K07513+K01907+K07513+K00826+K07513
Metabolism	Nucleotide metabolism	Pyrimidine metabolism	13	37	0.324173	0.716921	ko00240	EVM0000451(dut-1);EVM0000615(cdd);EVM0000869(PYD2);EVM0001075(TMP1);EVM0001332(ZEU1);EVM0001391(hdd1);EVM0001761(Uckl1);EVM0002052(ndk-1);EVM0003482(--);EVM0003792(pyrABCN);EVM0004336(FUR1);EVM0004366(SSO2706);EVM0007495(rihA)	K01520+K01489+K01464+K00560+K00943+K07023+K00876+K00940+K00226+K11541+K00761+K00757+K01240	Metabolism	Global and overview maps	Biosynthesis of secondary metabolites	65	382	0.342024	0.723512	ko01110	EVM0000025(--);EVM0000228(gly1);EVM0000326(RIB5);EVM0000350(ansZ);EVM0000466(Sc5d);EVM0000478(gltA);EVM0000637(MET6);EVM0000752(choC);EVM0001070(PAT1);EVM0001237(mat2b);EVM0001433(SPAC13A11.06);EVM0001604(SPAC56E4.03);EVM0001641(kat);EVM0001642(gap1);EVM0001756(cat-1);EVM0001947(FDH1);EVM0002078(--);EVM0002336(OsI_16936);EVM0002389(IDP2);EVM0002471(nme6);EVM0002536(bglI);EVM0002696(Gyg1);EVM00029…	K00966+K01620+K00793+K01424+K00227+K01647+K00549+K00551+K00626+K00789+K01568+K00838+K03781+K00134+K03781+K00121+K13507+K01754+K00031+K00940+K05349+K00750+K01809+K00033+K11778+K17497+K01610+K01904+K00228+K05954+K01176+K00232+K01613+K07513+K00232+K01620+K01904+K00059+K00002+K01809+K00791+K01580+K07513+K00030+K00033+K00511+K00826+K07748+K01497+K01895+K01053+K00276+K00318+K01476+K00002+K01593+K07513+…
Genetic Information Processing	Replication and repair	Homologous recombination	7	19	0.351816	0.725002	ko03440	EVM0001377(RAD51);EVM0002615(TEL1);EVM0003175(POLD2);EVM0004476(SGS1);EVM0006731(rhp54);EVM0007026(--);EVM0007683(radC)	K04482+K04728+K02328+K10901+K10875+K10882+K10873	Metabolism	Amino acid metabolism	Lysine degradation	5	25	0.381753	0.776457	ko00310	EVM0000410(lys9);EVM0001070(PAT1);EVM0001638(cbs-1);EVM0004260(--);MSTRG.7379(set-4)	K24034+K00626+K00474+K11419+K11429
Metabolism	Metabolism of other amino acids	Cyanoamino acid metabolism	6	16	0.356321	0.725002	ko00460	EVM0000350(ansZ);EVM0005257(bglG);EVM0006641(ywrD);EVM0006851(SPAC869.04);EVM0007605(bglG);EVM0007618(bglL)	K01424+K05349+K00681+K01455+K05349+K05349	Environmental Information Processing	Signal transduction	Phosphatidylinositol signaling system	5	25	0.381753	0.776457	ko04070	EVM0000942(INP53);EVM0002133(lsb6);EVM0003024(OCRL);EVM0004518(inpp5f);EVM0006177(pik3c3)	K20279+K13711+K01099+K21798+K00914
Metabolism	Lipid metabolism	Sphingolipid metabolism	5	13	0.360408	0.725002	ko00600	EVM0000312(sur2);EVM0002517(css1);EVM0004340(DPL1);EVM0007367(lac1);EVM0007511(lcb2)	K04713+K12351+K01634+K04709+K00654	Metabolism	Carbohydrate metabolism	Citrate cycle (TCA cycle)	6	31	0.388228	0.776457	ko00020	EVM0000478(gltA);EVM0002389(IDP2);EVM0003641(PCK1);EVM0005316(idh2);EVM0005336(pyc);EVM0007248(FUMR)	K01647+K00031+K01610+K00030+K01958+K01679
Metabolism	Metabolism of cofactors and vitamins	Thiamine metabolism	5	13	0.360408	0.725002	ko00730	EVM0000066(UMAG_11400);EVM0004240(stp1);EVM0004599(--);EVM0006228(ADK1);EVM0006706(PIG1)	K03146+K14394+K01078+K00939+K18278	Metabolism	Glycan biosynthesis and metabolism	Glycosaminoglycan degradation	1	3	0.411919	0.794931	ko00531	EVM0002799(HEXO2)	K12373
Metabolism	Metabolism of cofactors and vitamins	Vitamin B6 metabolism	3	7	0.364121	0.725002	ko00750	EVM0005328(Psat1);EVM0005978(SNO1);EVM0006838(PDX1)	K00831+K08681+K06215	Metabolism	Glycan biosynthesis and metabolism	Glycosphingolipid biosynthesis - ganglio series	1	3	0.411919	0.794931	ko00604	EVM0002799(HEXO2)	K12373
Metabolism	Metabolism of other amino acids	Glutathione metabolism	12	35	0.371958	0.725002	ko00480	EVM0000788(SMU_1296);EVM0000827(GTT1);EVM0001399(gst1);EVM0001525(--);EVM0002338(lap);EVM0003249(--);EVM0003410(GND1);EVM0004148(GSH2);EVM0006473(SMU_1296);EVM0006641(ywrD);EVM0006735(yghU);EVM0007303(GSTU21)	K00799+K00799+K00799+K13299+K11142+K00799+K00033+K21456+K00799+K00681+K00799+K00799	Genetic Information Processing	Folding, sorting and degradation	Ubiquitin mediated proteolysis	10	57	0.446936	0.812566	ko04120	EVM0000812(SCE1);EVM0001233(--);EVM0002005(B11B22.010);EVM0003266(RUB3);EVM0003566(--);EVM0004647(Fzr1);EVM0004744(APC10);EVM0006810(ANAPC2);EVM0007091(ubc8);EVM0007443(RPL40A)	K10577+K03351+K10592+K02977+K03363+K03364+K03357+K03349+K10576+K02927
Cellular Processes	Transport and catabolism	Phagosome	12	35	0.371958	0.725002	ko04145	EVM0000639(VhaSFD);EVM0001247(TUB1);EVM0001462(SEC61G);EVM0001608(FAB1);EVM0001622(nudA);EVM0002990(TUBB);EVM0003387(sec22);EVM0003603(TUB1);EVM0005190(Dhc64C);EVM0005232(sec-61);EVM0006177(pik3c3);EVM0007649(IGF2R)	K02144+K07375+K07342+K00921+K10413+K07375+K08517+K07375+K10413+K10956+K00914+K10089	Metabolism	Metabolism of cofactors and vitamins	One carbon pool by folate	3	15	0.44858	0.812566	ko00670	EVM0001061(MET13);EVM0001075(TMP1);EVM0003640(SPBC839.16)	K25004+K00560+K00288
Metabolism	Amino acid metabolism	Phenylalanine, tyrosine and tryptophan biosynthesis	9	27	0.445002	0.841348	ko00400	EVM0000027(his3);EVM0001604(SPAC56E4.03);EVM0003168(aat2);EVM0004187(qa-3);EVM0005318(CNBB3730);EVM0005342(SPAC24H6.10c);EVM0006013(aroG);EVM0006722(TRP2);EVM0007424(SPAC56E4.03)	K00817+K00838+K14454+K09484+K13830+K01626+K01626+K01657+K00838	Metabolism	Amino acid metabolism	Glycine, serine and threonine metabolism	7	39	0.449925	0.812566	ko00260	EVM0000228(gly1);EVM0000954(YMR226C);EVM0001059(MSY001_2108);EVM0001714(str4);EVM0002336(OsI_16936);EVM0004472(gly1);EVM0006315(cao1)	K01620+K16066+K00108+K00108+K01754+K01620+K00276
Genetic Information Processing	Folding, sorting and degradation	Proteasome	12	37	0.459974	0.841348	ko03050	EVM0000338(pca-2);EVM0001930(PSMD6);EVM0002889(psme4b);EVM0003160(PRE2);EVM0003843(PSMD14);EVM0005624(PRX1);EVM0006006(PRE9);EVM0007006(PSMA3);EVM0007024(pup2);EVM0007028(PAD1);EVM0007031(rpn-8);EVM0007393(Rpt2)	K02726+K03037+K06699+K02737+K03030+K02726+K02728+K02727+K02729+K02731+K03038+K03062	Metabolism	Carbohydrate metabolism	Starch and sucrose metabolism	6	33	0.450605	0.812566	ko00500	EVM0001890(cbh2);EVM0002398(exgD);EVM0002536(bglI);EVM0002696(Gyg1);EVM0002904(amyD);EVM0004043(amyS)	K01179+K01210+K05349+K00750+K01178+K01176
Metabolism	Metabolism of other amino acids	Taurine and hypotaurine metabolism	3	8	0.460912	0.841348	ko00430	EVM0003224(CNBN1520);EVM0005815(gdh-1);EVM0006641(ywrD)	K00925+K15371+K00681	Metabolism	Carbohydrate metabolism	Glycolysis / Gluconeogenesis	7	40	0.478233	0.848479	ko00010	EVM0001433(SPAC13A11.06);EVM0001642(gap1);EVM0001947(FDH1);EVM0003641(PCK1);EVM0004710(10HGO);EVM0006086(ACS-1);EVM0006730(ADH6)	K01568+K00134+K00121+K01610+K00002+K01895+K00002
Metabolism	Metabolism of cofactors and vitamins	Biotin metabolism	3	8	0.460912	0.841348	ko00780	EVM0002740(bioB);EVM0004680(fabG);EVM0007526(fabG)	K01012+K00059+K00059	Metabolism	Metabolism of cofactors and vitamins	Folate biosynthesis	3	16	0.493652	0.861931	ko00790	EVM0001084(moeA);EVM0001477(FOL3);EVM0006010(rib1)	K03750+K20457+K01497
Cellular Processes	Transport and catabolism	Mitophagy - yeast	9	28	0.495798	0.890887	ko04139	EVM0000427(CKA2);EVM0001844(MDM10);EVM0001887(atg8);EVM0004355(atg11);EVM0004891(mdm28);EVM0005935(its3);EVM0005979(pkcA);EVM0006320(tor2);EVM0006742(SmD3)	K03097+K17774+K08341+K08330+K17800+K00889+K02677+K07203+K11088	Metabolism	Lipid metabolism	Glycerolipid metabolism	5	29	0.517903	0.890146	ko00561	EVM0000565(gar1);EVM0001852(ATG15);EVM0002078(--);EVM0004710(10HGO);EVM0006730(ADH6)	K18097+K17900+K13507+K00002+K00002
Metabolism	Xenobiotics biodegradation and metabolism	Atrazine degradation	1	2	0.517033	0.897691	ko00791	EVM0007474(lamA)	K01941	Metabolism	Carbohydrate metabolism	Pentose phosphate pathway	4	24	0.561752	0.928935	ko00030	EVM0003410(GND1);EVM0005346(GND2);EVM0006233(--);EVM0007107(SPBC24C6.09c)	K00033+K00033+K01053+K01621
Metabolism	Metabolism of terpenoids and polyketides	Carotenoid biosynthesis	1	2	0.517033	0.897691	ko00906	EVM0006960(al-1)	K15745	Cellular Processes	Transport and catabolism	Autophagy - yeast	11	69	0.576866	0.928935	ko04138	EVM0001735(VCL1);EVM0001852(ATG15);EVM0002185(arc1);EVM0002366(SCH9);EVM0003264(--);EVM0003974(ATG13);EVM0005306(Pik3r4);EVM0005760(PHO85);EVM0005787(grn);EVM0006177(pik3c3);MSTRG.2115(--)	K20180+K17900+K05757+K19800+K21141+K08331+K08333+K06655+K08502+K00914+K20180
Genetic Information Processing	Replication and repair	Non-homologous end-joining	4	12	0.523003	0.897691	ko03450	EVM0000058(POLM);EVM0000245(POLM);EVM0003555(POLL);EVM0005670(LIG4)	K03513+K10981+K10981+K10777	Genetic Information Processing	Translation	mRNA surveillance pathway	8	50	0.577107	0.928935	ko03015	EVM0000041(ABD1);EVM0000457(Hbs1l);EVM0001040(pabpc1a);EVM0001520(SRRM1);EVM0001572(--);EVM0006631(PCFS4);EVM0007323(dbp5);EVM0007404(PAB1)	K00565+K14416+K13126+K13171+K12881+K14400+K18655+K13126
Cellular Processes	Transport and catabolism	Autophagy - other	6	19	0.545542	0.922608	ko04136	EVM0001887(atg8);EVM0001982(ATG9);EVM0004355(atg11);EVM0005306(Pik3r4);EVM0006177(pik3c3);EVM0006320(tor2)	K08341+K17907+K08330+K08333+K00914+K07203	Metabolism	Energy metabolism	Methane metabolism	3	18	0.577824	0.928935	ko00680	EVM0001947(FDH1);EVM0003224(CNBN1520);EVM0006086(ACS-1)	K00121+K00925+K01895
Metabolism	Carbohydrate metabolism	Glyoxylate and dicarboxylate metabolism	10	33	0.57577	0.951416	ko00630	EVM0000974(aciA);EVM0001070(PAT1);EVM0001641(kat);EVM0001756(cat-1);EVM0003512(MDH1);EVM0003905(ACU-7);EVM0004785(gcvH);EVM0006086(ACS-1);EVM0006851(SPAC869.04);MSTRG.7094(--)	K00122+K00626+K03781+K03781+K00026+K01637+K02437+K01895+K01455+K00626	Metabolism	Lipid metabolism	Arachidonic acid metabolism	1	5	0.587413	0.928935	ko00590	EVM0007212(EPHX2)	K08726
Metabolism	Glycan biosynthesis and metabolism	Various types of N-glycan biosynthesis	7	23	0.58128	0.951416	ko00513	EVM0001162(mnn9);EVM0002088(algn-12);EVM0002187(ost3);EVM0004584(OCH1);EVM0004699(alg14);EVM0004975(MNS1);EVM0007665(och1)	K05529+K03847+K12669+K05528+K07441+K23741+K05528	Metabolism	Lipid metabolism	Glycerophospholipid metabolism	8	51	0.601123	0.928935	ko00564	EVM0000597(TAZ);EVM0000752(choC);EVM0002078(--);EVM0002845(SPCC1827.02c);EVM0003867(SPAC1A6.03c);EVM0003887(CNBF2260);EVM0004118(psd3);EVM0007250(SPAC22A12.10)	K13511+K00551+K13507+K00968+K13333+K06128+K01613+K00993
Environmental Information Processing	Signal transduction	Hippo signaling pathway - multiple species	2	6	0.590773	0.951416	ko04392	EVM0000540(sid2);EVM0004558(abaA)	K06684+K09448	Genetic Information Processing	Translation	Ribosome biogenesis in eukaryotes	10	64	0.605418	0.928935	ko03008	EVM0001315(CYB2);EVM0001587(SPAC57A7.06);EVM0001591(mpp10);EVM0001891(SPBC4F6.14);EVM0004154(SPCC1672.07);EVM0004237(NOL6);EVM0005069(NOP10);EVM0005467(mdn1);EVM0006096(UTP10);EVM0007386(SPBC3D6.12)	K14290+K14567+K14559+K14573+K14554+K14544+K11130+K14572+K14550+K14556
Metabolism	Metabolism of cofactors and vitamins	Nicotinate and nicotinamide metabolism	6	20	0.603257	0.951416	ko00760	EVM0001208(--);EVM0002533(HST3);EVM0005496(nrk1);EVM0007391(HST3);EVM0007495(rihA);MSTRG.6044(Pnp)	K19785+K11121+K10524+K11121+K01240+K03783	Genetic Information Processing	Folding, sorting and degradation	RNA degradation	7	45	0.611744	0.928935	ko03018	EVM0001040(pabpc1a);EVM0002027(dis3);EVM0002143(SPCC550.03c);EVM0003137(HSP60);EVM0004596(rrp6);EVM0007182(ski3);EVM0007404(PAB1)	K13126+K12585+K12599+K04077+K12591+K12600+K13126
Genetic Information Processing	Translation	Ribosome biogenesis in eukaryotes	19	64	0.604459	0.951416	ko03008	EVM0000427(CKA2);EVM0000545(CBF5);EVM0001315(CYB2);EVM0001587(SPAC57A7.06);EVM0001659(utp4);EVM0001810(nst-1);EVM0001891(SPBC4F6.14);EVM0001988(SPBC16E9.10c);EVM0002901(bms1);EVM0003748(hhp1);EVM0004154(SPCC1672.07);EVM0004160(NOB1);EVM0004237(NOL6);EVM0005069(NOP10);EVM0005075(wdr75);EVM0005467(mdn1);EVM0006096(UTP10);EVM0006470(--);EVM0007145(nat10)	K03097+K11131+K14290+K14567+K14548+K14538+K14573+K14571+K14569+K14758+K14554+K11883+K14544+K11130+K14552+K14572+K14550+K03538+K14521	Cellular Processes	Transport and catabolism	Autophagy - other	3	19	0.616475	0.928935	ko04136	EVM0003974(ATG13);EVM0005306(Pik3r4);EVM0006177(pik3c3)	K08331+K08333+K00914
Metabolism	Amino acid metabolism	Alanine, aspartate and glutamate metabolism	10	34	0.619472	0.951416	ko00250	EVM0000350(ansZ);EVM0000494(asn1);EVM0000920(gdh);EVM0002654(SPAC26A3.11);EVM0003168(aat2);EVM0003671(GATA);EVM0003720(UMAG_03851);EVM0003792(pyrABCN);EVM0004932(GFA1);EVM0005815(gdh-1)	K01424+K01953+K00262+K13566+K14454+K13524+K01939+K11541+K00820+K15371	Metabolism	Amino acid metabolism	Valine, leucine and isoleucine biosynthesis	2	13	0.648182	0.947254	ko00290	EVM0002336(OsI_16936);EVM0005562(BAT2)	K01754+K00826
Metabolism	Lipid metabolism	Glycerophospholipid metabolism	15	51	0.620489	0.951416	ko00564	EVM0000284(pld1);EVM0000528(psd1);EVM0000597(TAZ);EVM0000659(LPP3);EVM0000752(choC);EVM0001878(--);EVM0002537(CHO2);EVM0003538(CNBF2260);EVM0003867(SPAC1A6.03c);EVM0004002(ARB_02369);EVM0004118(psd3);EVM0004528(LIP1);EVM0005297(glpQ1);EVM0006223(LIP1);EVM0006628(ARB_02369)	K01115+K01613+K13511+K18693+K00551+K13621+K16369+K06130+K13333+K01049+K01613+K01049+K18694+K01049+K01049	Metabolism	Metabolism of terpenoids and polyketides	Terpenoid backbone biosynthesis	3	20	0.652669	0.947254	ko00900	EVM0001070(PAT1);EVM0003520(SPAC4D7.04c);EVM0003819(FNTB)	K00626+K11778+K05954
Genetic Information Processing	Folding, sorting and degradation	RNA degradation	13	45	0.649011	0.967267	ko03018	EVM0001040(pabpc1a);EVM0001637(LSM1);EVM0001711(mtr4);EVM0001994(rrp46);EVM0002512(DCPS);EVM0002624(SPAC20G4.01);EVM0002850(LSM3B);EVM0003351(LSM2);EVM0003775(Eno);EVM0003851(--);EVM0004596(rrp6);EVM0004855(AN6010);EVM0007002(--)	K13126+K12620+K12598+K12590+K12584+K12608+K12622+K12621+K01689+K12615+K12591+K04043+K12602	Environmental Information Processing	Signal transduction	Hippo signaling pathway - multiple species	1	6	0.654466	0.947254	ko04392	EVM0000540(sid2)	K06684
Genetic Information Processing	Folding, sorting and degradation	Protein export	6	21	0.656737	0.967267	ko03060	EVM0001129(bipA);EVM0001462(SEC61G);EVM0001892(yidC);EVM0003195(SPBC336.13c);EVM0004902(SEC62);EVM0005232(sec-61)	K09490+K07342+K03217+K09648+K12275+K10956	Genetic Information Processing	Replication and repair	Base excision repair	4	28	0.688733	0.965112	ko03410	EVM0000886(DPB2);EVM0002469(MAG1);EVM0003116(LIG6);EVM0005773(exoA)	K02325+K01247+K10747+K10771
Metabolism	Global and overview maps	2-Oxocarboxylic acid metabolism	10	35	0.66077	0.967267	ko01210	EVM0000915(LEU2);EVM0001101(SPBC19F5.04);EVM0001604(SPAC56E4.03);EVM0001933(ARG2);EVM0003168(aat2);EVM0003306(--);EVM0005204(atnJ);EVM0005228(lys12);EVM0005316(idh2);EVM0007424(SPAC56E4.03)	K00052+K00928+K00838+K00618+K14454+K17450+K00826+K05824+K00030+K00838	Metabolism	Amino acid metabolism	Lysine biosynthesis	2	14	0.689217	0.965112	ko00300	EVM0000410(lys9);EVM0001604(SPAC56E4.03)	K24034+K00838
Metabolism	Carbohydrate metabolism	C5-Branched dibasic acid metabolism	1	3	0.66447	0.967267	ko00660	EVM0000915(LEU2)	K00052	Metabolism	Global and overview maps	2-Oxocarboxylic acid metabolism	5	35	0.693126	0.965112	ko01210	EVM0000478(gltA);EVM0001604(SPAC56E4.03);EVM0002389(IDP2);EVM0005316(idh2);EVM0005562(BAT2)	K01647+K00838+K00031+K00030+K00826
Metabolism	Lipid metabolism	Linoleic acid metabolism	2	7	0.681434	0.979561	ko00591	EVM0003271(ppoA);EVM0004140(ppoC)	K17862+K17862	Metabolism	Glycan biosynthesis and metabolism	Various types of N-glycan biosynthesis	3	23	0.746294	0.999976	ko00513	EVM0000672(--);EVM0002799(HEXO2);EVM0004699(alg14)	K05535+K12373+K07441
Environmental Information Processing	Signal transduction	MAPK signaling pathway - yeast	18	64	0.707005	1	ko04011	EVM0000861(PTC1);EVM0001641(kat);EVM0001756(cat-1);EVM0002179(SHO1);EVM0002829(ptc1);EVM0003369(atf21);EVM0003743(stt4);EVM0004170(atf1);EVM0004280(HSL1);EVM0004500(cdc13);EVM0004558(abaA);EVM0005581(cdc13);EVM0005883(srfA);EVM0005935(its3);EVM0005979(pkcA);EVM0006347(wee1);EVM0006753(BAR1);EVM0007096(cdc25)	K19704+K03781+K03781+K11246+K19704+K09051+K00888+K09051+K02515+K23469+K09448+K23469+K12412+K00889+K02677+K03114+K04627+K02555	Genetic Information Processing	Replication and repair	Nucleotide excision repair	5	38	0.762482	0.999976	ko03420	EVM0000242(rhp42);EVM0000886(DPB2);EVM0000958(tfb4);EVM0003116(LIG6);EVM0005699(tfb2)	K10838+K02325+K03143+K10747+K03144
Metabolism	Metabolism of cofactors and vitamins	Folate biosynthesis	4	16	0.768462	1	ko00790	EVM0001084(moeA);EVM0003991(GPHN);EVM0004387(hxB);EVM0006913(pabAB)	K03750+K15376+K15631+K13950	Metabolism	Metabolism of other amino acids	Selenocompound metabolism	1	9	0.797158	0.999976	ko00450	EVM0000637(MET6)	K00549
Metabolism	Carbohydrate metabolism	Citrate cycle (TCA cycle)	8	31	0.775462	1	ko00020	EVM0000332(kgd1);EVM0002793(PDA1);EVM0003512(MDH1);EVM0003641(PCK1);EVM0004157(--);EVM0005316(idh2);EVM0007248(FUMR);EVM0007650(tca-9)	K00164+K00161+K00026+K01610+K00236+K00030+K01679+K01900	Metabolism	Glycan biosynthesis and metabolism	Other types of O-glycan biosynthesis	1	9	0.797158	0.999976	ko00514	EVM0002036(MNT1)	K10967
Metabolism	Nucleotide metabolism	Purine metabolism	16	60	0.785227	1	ko00230	EVM0000536(guaD);EVM0001391(hdd1);EVM0001639(purC);EVM0001682(CNA03000);EVM0001800(AAH1);EVM0002052(ndk-1);EVM0003720(UMAG_03851);EVM0003900(ade3);EVM0004686(DAL1);EVM0006224(MET3);EVM0006228(ADK1);EVM0006407(guaD);EVM0006512(YSA1);EVM0006691(ADK);EVM0006798(UAC1);MSTRG.6044(Pnp)	K01487+K07023+K01923+K01519+K21053+K00940+K01939+K01952+K01466+K00958+K00939+K01487+K01515+K00856+K01768+K03783	Genetic Information Processing	Translation	Nucleocytoplasmic transport	8	62	0.812213	0.999976	ko03013	EVM0000390(tef1);EVM0000812(SCE1);EVM0001315(CYB2);EVM0001520(SRRM1);EVM0001572(--);EVM0002741(tho2);EVM0006383(SEH1);EVM0007323(dbp5)	K03231+K10577+K14290+K13171+K12881+K12879+K14299+K18655
Genetic Information Processing	Replication and repair	DNA replication	9	35	0.787051	1	ko03030	EVM0000886(DPB2);EVM0001155(--);EVM0001550(rfc4);EVM0002708(pcn1);EVM0003074(mcm7);EVM0003175(POLD2);EVM0004857(pol12);EVM0005516(pri2);EVM0006830(pri1)	K02325+K03506+K10755+K04802+K02210+K02328+K02321+K02685+K02684	Metabolism	Amino acid metabolism	Alanine, aspartate and glutamate metabolism	4	34	0.826475	0.999976	ko00250	EVM0000350(ansZ);EVM0001449(pruA);EVM0005090(GAD);EVM0005294(davT)	K01424+K00294+K01580+K00823
Genetic Information Processing	Replication and repair	Base excision repair	7	28	0.797996	1	ko03410	EVM0000169(At3g47830);EVM0000886(DPB2);EVM0001155(--);EVM0001280(ung1);EVM0002062(MUTYH);EVM0002708(pcn1);EVM0003175(POLD2)	K10773+K02325+K03506+K03648+K03575+K04802+K02328	Metabolism	Lipid metabolism	Fatty acid elongation	1	10	0.830191	0.999976	ko00062	EVM0007149(CC1G_02019)	K10251
Metabolism	Carbohydrate metabolism	Galactose metabolism	3	13	0.809032	1	ko00052	EVM0002247(PGUG_02777);EVM0002917(galT);EVM0004506(UGE5)	K01193+K00965+K01784	Metabolism	Lipid metabolism	Ether lipid metabolism	1	10	0.830191	0.999976	ko00565	EVM0007250(SPAC22A12.10)	K00993
Metabolism	Amino acid metabolism	Valine, leucine and isoleucine biosynthesis	3	13	0.809032	1	ko00290	EVM0000915(LEU2);EVM0002336(OsI_16936);EVM0005204(atnJ)	K00052+K01754+K00826	Metabolism	Amino acid metabolism	Phenylalanine, tyrosine and tryptophan biosynthesis	3	27	0.838546	0.999976	ko00400	EVM0001604(SPAC56E4.03);EVM0007163(Tat);EVM0007531(UREG_07217)	K00838+K00815+K13830
Cellular Processes	Transport and catabolism	Autophagy - yeast	18	69	0.826707	1	ko04138	EVM0001387(cek1);EVM0001887(atg8);EVM0001982(ATG9);EVM0002068(PEP4);EVM0002075(rasA);EVM0002366(SCH9);EVM0002567(ssp1);EVM0003741(alp2);EVM0004193(arpc5-a);EVM0004355(atg11);EVM0005306(Pik3r4);EVM0005787(grn);EVM0006177(pik3c3);EVM0006320(tor2);EVM0006749(PRKX);EVM0007511(lcb2);EVM0007637(SPCC970.08);MSTRG.2115(--)	K12767+K08341+K17907+K01381+K07827+K19800+K21157+K01336+K05754+K08330+K08333+K08502+K00914+K07203+K04345+K00654+K07756+K20180	Genetic Information Processing	Replication and repair	DNA replication	4	35	0.843682	0.999976	ko03030	EVM0000886(DPB2);EVM0003116(LIG6);EVM0006012(rnh1);EVM0006830(pri1)	K02325+K10747+K03469+K02684
Metabolism	Lipid metabolism	Glycerolipid metabolism	7	29	0.828969	1	ko00561	EVM0000565(gar1);EVM0000659(LPP3);EVM0001665(DAK);EVM0001820(aldA);EVM0002846(ALDH7A1);EVM0004710(10HGO);EVM0005635(ADH6)	K18097+K18693+K00863+K00128+K14085+K00002+K00002	Cellular Processes	Transport and catabolism	Phagosome	4	35	0.843682	0.999976	ko04145	EVM0000639(VhaSFD);EVM0001247(TUB1);EVM0002990(TUBB);EVM0006177(pik3c3)	K02144+K07375+K07375+K00914
Metabolism	Glycan biosynthesis and metabolism	Other glycan degradation	1	5	0.838167	1	ko00511	EVM0005381(ams1)	K01191	Metabolism	Nucleotide metabolism	Purine metabolism	7	60	0.877842	0.999976	ko00230	EVM0001800(AAH1);EVM0002471(nme6);EVM0006407(guaD);EVM0006512(YSA1);EVM0006798(UAC1);EVM0007113(PRUNE1);MSTRG.6044(Pnp)	K21053+K00940+K01487+K01515+K01768+K01514+K03783
Metabolism	Lipid metabolism	Arachidonic acid metabolism	1	5	0.838167	1	ko00590	EVM0007212(EPHX2)	K08726	Genetic Information Processing	Replication and repair	Mismatch repair	2	22	0.893973	0.999976	ko03430	EVM0000641(msh-2);EVM0003116(LIG6)	K08735+K10747
Genetic Information Processing	Transcription	Spliceosome	24	91	0.839201	1	ko03040	EVM0000609(rbm8a);EVM0000617(cyp1);EVM0001572(--);EVM0001944(At2g30000);EVM0002313(SNRPF);EVM0002568(bud31);EVM0002741(tho2);EVM0002850(LSM3B);EVM0003016(SPAC25G10.01);EVM0003351(LSM2);EVM0004024(DBP2);EVM0004218(SNRPD2);EVM0004438(ssa1);EVM0005268(--);EVM0005544(SNRPA);EVM0005727(SmE);EVM0006125(smg1);EVM0006171(LEA1);EVM0006193(syf2);EVM0006451(Ppie);EVM0006742(SmD3);EVM0007021(ISY1);EVM0007049…	K12876+K12733+K12881+K12834+K11098+K12873+K12879+K12622+K12897+K12621+K12823+K11096+K03283+K12861+K11094+K11097+K11099+K11092+K12868+K09564+K11088+K12870+K12893+K12862	Metabolism	Carbohydrate metabolism	Galactose metabolism	1	13	0.900433	0.999976	ko00052	EVM0003938(GAL1)	K00849
Genetic Information Processing	Replication and repair	Mismatch repair	5	22	0.848872	1	ko03430	EVM0000212(exo1);EVM0001550(rfc4);EVM0002708(pcn1);EVM0003175(POLD2);EVM0004701(MLH3)	K10746+K10755+K04802+K02328+K08739	Metabolism	Lipid metabolism	Sphingolipid metabolism	1	13	0.900433	0.999976	ko00600	EVM0002517(css1)	K12351
Metabolism	Glycan biosynthesis and metabolism	Glycosylphosphatidylinositol (GPI)-anchor biosynthesis	5	23	0.876515	1	ko00563	EVM0000170(bst1);EVM0000234(PIGU);EVM0001363(GPI18);EVM0007421(GPI7);EVM0007590(PIGC)	K05294+K05293+K07542+K05310+K03859	Metabolism	Metabolism of cofactors and vitamins	Pantothenate and CoA biosynthesis	2	23	0.908038	0.999976	ko00770	EVM0000869(PYD2);EVM0005562(BAT2)	K01464+K00826
Metabolism	Metabolism of cofactors and vitamins	Porphyrin metabolism	4	19	0.877605	1	ko00860	EVM0000185(Ppox);EVM0003303(FH);EVM0003801(CPX);EVM0004814(COX15)	K00231+K19054+K00228+K02259	Metabolism	Global and overview maps	Biosynthesis of amino acids	15	122	0.913456	0.999976	ko01230	EVM0000228(gly1);EVM0000410(lys9);EVM0000478(gltA);EVM0000637(MET6);EVM0001237(mat2b);EVM0001604(SPAC56E4.03);EVM0001642(gap1);EVM0002336(OsI_16936);EVM0002389(IDP2);EVM0004472(gly1);EVM0005316(idh2);EVM0005336(pyc);EVM0005562(BAT2);EVM0006716(CAR1);EVM0007531(UREG_07217)	K01620+K24034+K01647+K00549+K00789+K00838+K00134+K01754+K00031+K01620+K00030+K01958+K00826+K01476+K13830
Genetic Information Processing	Folding, sorting and degradation	Sulfur relay system	1	6	0.887645	1	ko04122	EVM0004004(MPST)	K01011	Metabolism	Amino acid metabolism	Histidine metabolism	1	15	0.930284	0.999976	ko00340	EVM0007535(CARNMT1)	K19787
Metabolism	Glycan biosynthesis and metabolism	N-Glycan biosynthesis	6	28	0.899127	1	ko00510	EVM0002088(algn-12);EVM0002187(ost3);EVM0004699(alg14);EVM0004975(MNS1);EVM0005245(gls2);EVM0007468(alg5)	K03847+K12669+K07441+K23741+K05546+K00729	Genetic Information Processing	Transcription	Basal transcription factors	2	27	0.948616	0.999976	ko03022	EVM0000958(tfb4);EVM0005699(tfb2)	K03143+K03144
Metabolism	Carbohydrate metabolism	Starch and sucrose metabolism	7	33	0.917082	1	ko00500	EVM0001890(cbh2);EVM0002247(PGUG_02777);EVM0002904(amyD);EVM0004043(amyS);EVM0005257(bglG);EVM0007605(bglG);EVM0007618(bglL)	K01179+K01193+K01178+K01176+K05349+K05349+K05349	Metabolism	Amino acid metabolism	Arginine biosynthesis	1	17	0.951205	0.999976	ko00220	EVM0006716(CAR1)	K01476
Genetic Information Processing	Transcription	RNA polymerase	5	25	0.919075	1	ko03020	EVM0004126(MTW1);EVM0006395(rpb5);EVM0006553(rpc1);EVM0007176(NRPB8A);EVM0007514(rpa1)	K25304+K03013+K03018+K03016+K02999	Metabolism	Glycan biosynthesis and metabolism	N-Glycan biosynthesis	2	28	0.9557	0.999976	ko00510	EVM0004699(alg14);EVM0005245(gls2)	K07441+K05546
Genetic Information Processing	Folding, sorting and degradation	Protein processing in endoplasmic reticulum	18	77	0.937488	1	ko04141	EVM0000210(Dnajc3);EVM0000448(DER2.1);EVM0001129(bipA);EVM0001218(HYOU1);EVM0001462(SEC61G);EVM0001560(SEC13);EVM0001767(ubc7);EVM0002187(ost3);EVM0002527(OTU2);EVM0003196(SPAC2E1P5.03);EVM0004438(ssa1);EVM0004888(UBE2D1);EVM0004902(SEC62);EVM0004975(MNS1);EVM0005232(sec-61);EVM0005245(gls2);EVM0005950(UBE2J1);EVM0005993(ero-1)	K09523+K13989+K09490+K09486+K07342+K14004+K04555+K12669+K13719+K09521+K03283+K06689+K12275+K23741+K10956+K05546+K10578+K10976	Cellular Processes	Transport and catabolism	Mitophagy - yeast	2	28	0.9557	0.999976	ko04139	EVM0002640(wis1);EVM0004891(mdm28)	K11227+K17800
Metabolism	Metabolism of cofactors and vitamins	Pantothenate and CoA biosynthesis	4	23	0.952283	1	ko00770	EVM0000869(PYD2);EVM0001820(aldA);EVM0004856(COAE);EVM0005204(atnJ)	K01464+K00128+K00859+K00826	Metabolism	Metabolism of cofactors and vitamins	Porphyrin metabolism	1	19	0.965861	0.999976	ko00860	EVM0003801(CPX)	K00228
Metabolism	Glycan biosynthesis and metabolism	Other types of O-glycan biosynthesis	1	9	0.962453	1	ko00514	EVM0004212(SEC)	K09667	Genetic Information Processing	Transcription	Spliceosome	9	91	0.971957	0.999976	ko03040	EVM0001109(prpf18);EVM0001572(--);EVM0002741(tho2);EVM0002991(usp101);EVM0003635(Sf3b5);EVM0004024(DBP2);EVM0005403(TXNL4A);EVM0005527(CLF1);EVM0007681(PRP46)	K12817+K12881+K12879+K11093+K12832+K12823+K12859+K12869+K12862
Genetic Information Processing	Translation	Aminoacyl-tRNA biosynthesis	7	37	0.962917	1	ko00970	EVM0000321(rar1);EVM0001794(yars1);EVM0003705(ileS);EVM0005337(tyrS);EVM0005380(93G11.130);EVM0007047(frs2);EVM0007568(DED81)	K01874+K01866+K01870+K01866+K01874+K01889+K01893	Metabolism	Energy metabolism	Oxidative phosphorylation	7	79	0.981718	0.999976	ko00190	EVM0000639(VhaSFD);EVM0000701(--);EVM0002534(cya-4);EVM0003550(SPAC4H3.09);EVM0004073(--);EVM0006178(COX17);EVM0007533(--)	K02144+K03959+K02263+K03955+K02135+K02260+K03948
Metabolism	Metabolism of cofactors and vitamins	One carbon pool by folate	2	15	0.968118	1	ko00670	EVM0001075(TMP1);EVM0007040(met11)	K00560+K25004	Genetic Information Processing	Transcription	RNA polymerase	1	25	0.988337	0.999976	ko03020	EVM0001392(NRPB10L)	K03007
Metabolism	Lipid metabolism	Ether lipid metabolism	1	10	0.973956	1	ko00565	EVM0000284(pld1)	K01115	Genetic Information Processing	Translation	Aminoacyl-tRNA biosynthesis	1	37	0.998653	0.999976	ko00970	EVM0003705(ileS)	K01870
Environmental Information Processing	Membrane transport	ABC transporters	2	16	0.976621	1	ko02010	EVM0003955(YCF1);EVM0004969(abcd1)	K05665+K15628	Genetic Information Processing	Folding, sorting and degradation	Proteasome	1	37	0.998653	0.999976	ko03050	EVM0000124(--)	K02725
Genetic Information Processing	Translation	Nucleocytoplasmic transport	12	62	0.984281	1	ko03013	EVM0000390(tef1);EVM0000609(rbm8a);EVM0000812(SCE1);EVM0001315(CYB2);EVM0001560(SEC13);EVM0001572(--);EVM0002501(rae1);EVM0002589(--);EVM0002741(tho2);EVM0004595(kap123);EVM0007204(--);EVM0007323(dbp5)	K03231+K12876+K10577+K14290+K14004+K12881+K14298+K14294+K12879+K20221+K14313+K18655	Cellular Processes	Transport and catabolism	Endocytosis	4	73	0.998802	0.999976	ko04144	EVM0002185(arc1);EVM0003845(--);EVM0006091(SPBC211.03c);EVM0007116(AP2B1)	K05757+K19366+K18443+K11825
Metabolism	Carbohydrate metabolism	Pentose phosphate pathway	3	24	0.989899	1	ko00030	EVM0003410(GND1);EVM0006233(--);EVM0007692(--)	K00033+K01053+K00852	Genetic Information Processing	Folding, sorting and degradation	Protein processing in endoplasmic reticulum	4	77	0.99933	0.999976	ko04141	EVM0000448(DER2.1);EVM0003086(SPAC9E9.04);EVM0004346(DDB_G0275025);EVM0005245(gls2)	K13989+K14009+K09584+K05546
Genetic Information Processing	Folding, sorting and degradation	Ubiquitin mediated proteolysis	10	57	0.99199	1	ko04120	EVM0000812(SCE1);EVM0000975(ube2c);EVM0001767(ubc7);EVM0002005(B11B22.010);EVM0003566(--);EVM0004888(UBE2D1);EVM0005950(UBE2J1);EVM0006941(UBI1);EVM0007331(slp1);EVM0007413(sconB)	K10577+K06688+K04555+K10592+K03363+K06689+K10578+K08770+K03363+K10259	Genetic Information Processing	Translation	Ribosome	5	110	0.999976	0.999976	ko03010	EVM0003266(RUB3);EVM0003832(rpl501);EVM0007072(rpsO);EVM0007443(RPL40A);MSTRG.2959(rps-29)	K02977+K02932+K02956+K02927+K02980
Genetic Information Processing	Translation	mRNA surveillance pathway	8	50	0.994546	1	ko03015	EVM0000609(rbm8a);EVM0001040(pabpc1a);EVM0001572(--);EVM0002217(SPBC660.15);EVM0002589(--);EVM0006618(CSTF64);EVM0006631(PCFS4);EVM0007323(dbp5)	K12876+K13126+K12881+K14411+K14294+K14407+K14400+K18655
Genetic Information Processing	Replication and repair	Nucleotide excision repair	5	38	0.99667	1	ko03420	EVM0000886(DPB2);EVM0001155(--);EVM0001550(rfc4);EVM0002708(pcn1);EVM0003175(POLD2)	K02325+K03506+K10755+K04802+K02328
Cellular Processes	Transport and catabolism	Endocytosis	9	73	0.999943	1	ko04144	EVM0000284(pld1);EVM0000998(ARF6);EVM0001411(DG1039);EVM0002311(SMAP2);EVM0003095(aps-2);EVM0003845(--);EVM0004193(arpc5-a);EVM0004438(ssa1);EVM0005935(its3)	K01115+K07941+K11866+K12486+K11827+K19366+K05754+K03283+K00889
Genetic Information Processing	Transcription	Basal transcription factors	1	27	0.99995	1	ko03022	EVM0002450(--)	K03136
Genetic Information Processing	Translation	Ribosome	10	110	1	1	ko03010	EVM0000190(--);EVM0000633(mrpl19);EVM0001872(RpL19);EVM0002759(--);EVM0003087(rplM);EVM0003837(Rpl35);EVM0004347(--);EVM0005163(RPL31);EVM0006754(RPL8A);EVM0006986(rplC)	K02890+K02867+K02885+K02963+K02871+K02918+K02990+K02910+K02936+K02906

## Sheet: Table S4
Table S4. Functional annotation of DEGs under glucose starvation
Y79_36-vs-Y79_96.BP							Y79_36-vs-Y79_96.MF							Y79_36-vs-Y79_96.CC
GO ID	Description	Y79_36-vs-Y79_96 (1626)	All (5248)	pvalue	p.adjust	Genes	GO ID	Description	Y79_36-vs-Y79_96 (1752)	All (5540)	pvalue	p.adjust	Genes	GO ID	Description	Y79_36-vs-Y79_96 (1289)	All (4398)	pvalue	p.adjust	Genes
GO:0055085	transmembrane transport	267	661	2.57104e-08	0.000194268	EVM0000053(--);EVM0000176(ecdD);EVM0000196(mfs1);EVM0000204(pho-4);EVM0000243(--);EVM0000253(--);EVM0000298(SPAC1002.16c);EVM0000324(PHB2);EVM0000366(atrB);EVM0000414(mtr);EVM0000437(cct1);EVM0000448(DER2.1);EVM0000467(tim23);EVM0000474(DNAJC11);EVM0000521(--);EVM0000639(VhaSFD);EVM0000644(--);EVM0000703(qcr7);EVM0000733(YIL166C);EVM0000747(AQY2);EVM0000760(AQY1);EVM0000815(--);EVM0000834(TPN1);E…	GO:0016491	oxidoreductase activity	328	779	1.87498e-11	3.98621e-08	EVM0000032(ghrB);EVM0000066(UMAG_11400);EVM0000067(SPBC1773.06c);EVM0000074(rtn4ip1);EVM0000087(--);EVM0000111(auh);EVM0000113(SPAPB1A11.03);EVM0000142(ARA2);EVM0000185(Ppox);EVM0000238(--);EVM0000243(--);EVM0000253(--);EVM0000277(nadA);EVM0000312(sur2);EVM0000332(kgd1);EVM0000346(dhtkd1);EVM0000367(ERG9);EVM0000405(CYT1);EVM0000406(YNL134C);EVM0000458(SPAC513.07);EVM0000466(Sc5d);EVM0000491(xan1…	GO:0031226	intrinsic component of plasma membrane	126	268	1.98447e-10	2.31984e-07	EVM0000053(--);EVM0000061(AIM25);EVM0000176(ecdD);EVM0000196(mfs1);EVM0000204(pho-4);EVM0000298(SPAC1002.16c);EVM0000366(atrB);EVM0000553(--);EVM0000760(AQY1);EVM0000879(RBL12);EVM0000898(elf1);EVM0000999(HI_0418);EVM0001093(fer6);EVM0001142(bfr1);EVM0001305(cnsO);EVM0001325(--);EVM0001453(LAC12);EVM0001460(--);EVM0001470(YVC1);EVM0001514(phb1);EVM0001617(--);EVM0001629(FUB11);EVM0001727(crnA);EV…
GO:0044281	small molecule metabolic process	518	1426	2.371e-07	0.000642885	EVM0000027(his3);EVM0000032(ghrB);EVM0000057(Pbld2);EVM0000066(UMAG_11400);EVM0000067(SPBC1773.06c);EVM0000074(rtn4ip1);EVM0000111(auh);EVM0000113(SPAPB1A11.03);EVM0000142(ARA2);EVM0000185(Ppox);EVM0000243(--);EVM0000253(--);EVM0000258(--);EVM0000264(metE);EVM0000321(rar1);EVM0000324(PHB2);EVM0000325(--);EVM0000326(RIB5);EVM0000332(kgd1);EVM0000333(PUDP);EVM0000346(dhtkd1);EVM0000350(ansZ);EVM000…	GO:0022857	transmembrane transporter activity	271	648	3.74161e-09	3.97733e-06	EVM0000005(FDD123);EVM0000053(--);EVM0000176(ecdD);EVM0000196(mfs1);EVM0000204(pho-4);EVM0000243(--);EVM0000253(--);EVM0000298(SPAC1002.16c);EVM0000366(atrB);EVM0000437(cct1);EVM0000467(tim23);EVM0000553(--);EVM0000616(nuo-24);EVM0000639(VhaSFD);EVM0000644(--);EVM0000703(qcr7);EVM0000733(YIL166C);EVM0000747(AQY2);EVM0000760(AQY1);EVM0000834(TPN1);EVM0000898(elf1);EVM0000908(VCX1);EVM0000940(--);E…	GO:0005887	integral component of plasma membrane	116	247	1.21025e-09	7.0739e-07	EVM0000053(--);EVM0000176(ecdD);EVM0000196(mfs1);EVM0000204(pho-4);EVM0000298(SPAC1002.16c);EVM0000366(atrB);EVM0000553(--);EVM0000760(AQY1);EVM0000879(RBL12);EVM0000898(elf1);EVM0000999(HI_0418);EVM0001093(fer6);EVM0001142(bfr1);EVM0001305(cnsO);EVM0001453(LAC12);EVM0001470(YVC1);EVM0001514(phb1);EVM0001617(--);EVM0001629(FUB11);EVM0001727(crnA);EVM0001870(LAC12);EVM0001884(SPAC1399.02);EVM00019…
GO:0006082	organic acid metabolic process	365	968	4.61007e-07	0.000642885	EVM0000027(his3);EVM0000032(ghrB);EVM0000057(Pbld2);EVM0000066(UMAG_11400);EVM0000067(SPBC1773.06c);EVM0000074(rtn4ip1);EVM0000111(auh);EVM0000113(SPAPB1A11.03);EVM0000142(ARA2);EVM0000185(Ppox);EVM0000258(--);EVM0000264(metE);EVM0000321(rar1);EVM0000325(--);EVM0000332(kgd1);EVM0000333(PUDP);EVM0000346(dhtkd1);EVM0000350(ansZ);EVM0000376(sam1);EVM0000406(YNL134C);EVM0000458(SPAC513.07);EVM0000463…	GO:0042910	xenobiotic transmembrane transporter activity	66	125	5.60932e-07	0.000325216	EVM0000176(ecdD);EVM0000196(mfs1);EVM0000298(SPAC1002.16c);EVM0000366(atrB);EVM0000898(elf1);EVM0000999(HI_0418);EVM0001093(fer6);EVM0001142(bfr1);EVM0001305(cnsO);EVM0001629(FUB11);EVM0001727(crnA);EVM0001870(LAC12);EVM0001884(SPAC1399.02);EVM0001985(STL1);EVM0002000(mfs1);EVM0002113(TPO1_2);EVM0002124(iolT);EVM0002135(SPBC16H5.08c);EVM0002232(ecdD);EVM0002409(ecdD);EVM0002535(YJR124C);EVM000259…	GO:0098800	inner mitochondrial membrane protein complex	54	92	2.97856e-09	1.16064e-06	EVM0000243(--);EVM0000253(--);EVM0000324(PHB2);EVM0000437(cct1);EVM0000467(tim23);EVM0000474(DNAJC11);EVM0000544(--);EVM0000616(nuo-24);EVM0000703(qcr7);EVM0000815(--);EVM0001514(phb1);EVM0001661(TIM54);EVM0001719(cox12);EVM0001734(mppB);EVM0001801(qcr8);EVM0002056(nuo-31);EVM0002180(NDUFA5);EVM0002489(--);EVM0002534(cya-4);EVM0002685(mgr2);EVM0002779(atpD);EVM0002982(ucr-1);EVM0003130(At2g02050)…
GO:0019752	carboxylic acid metabolic process	356	944	6.65237e-07	0.000642885	EVM0000027(his3);EVM0000032(ghrB);EVM0000057(Pbld2);EVM0000066(UMAG_11400);EVM0000067(SPBC1773.06c);EVM0000074(rtn4ip1);EVM0000111(auh);EVM0000113(SPAPB1A11.03);EVM0000142(ARA2);EVM0000185(Ppox);EVM0000258(--);EVM0000264(metE);EVM0000321(rar1);EVM0000325(--);EVM0000332(kgd1);EVM0000333(PUDP);EVM0000346(dhtkd1);EVM0000350(ansZ);EVM0000376(sam1);EVM0000406(YNL134C);EVM0000458(SPAC513.07);EVM0000463…	GO:0005215	transporter activity	288	727	6.11883e-07	0.000325216	EVM0000005(FDD123);EVM0000053(--);EVM0000061(AIM25);EVM0000176(ecdD);EVM0000196(mfs1);EVM0000204(pho-4);EVM0000243(--);EVM0000253(--);EVM0000298(SPAC1002.16c);EVM0000366(atrB);EVM0000437(cct1);EVM0000467(tim23);EVM0000553(--);EVM0000616(nuo-24);EVM0000639(VhaSFD);EVM0000644(--);EVM0000703(qcr7);EVM0000733(YIL166C);EVM0000747(AQY2);EVM0000760(AQY1);EVM0000834(TPN1);EVM0000898(elf1);EVM0000908(VCX1…	GO:0031224	intrinsic component of membrane	394	1152	1.50771e-05	0.00359464	EVM0000024(--);EVM0000053(--);EVM0000061(AIM25);EVM0000125(NTF2);EVM0000170(bst1);EVM0000176(ecdD);EVM0000185(Ppox);EVM0000189(SPAC3H5.09c);EVM0000196(mfs1);EVM0000204(pho-4);EVM0000234(PIGU);EVM0000238(--);EVM0000243(--);EVM0000253(--);EVM0000298(SPAC1002.16c);EVM0000312(sur2);EVM0000321(rar1);EVM0000324(PHB2);EVM0000366(atrB);EVM0000367(ERG9);EVM0000414(mtr);EVM0000448(DER2.1);EVM0000466(Sc5d);…
GO:0009259	ribonucleotide metabolic process	152	355	7.40256e-07	0.000642885	EVM0000066(UMAG_11400);EVM0000113(SPAPB1A11.03);EVM0000243(--);EVM0000253(--);EVM0000332(kgd1);EVM0000333(PUDP);EVM0000346(dhtkd1);EVM0000437(cct1);EVM0000494(asn1);EVM0000536(guaD);EVM0000597(TAZ);EVM0000616(nuo-24);EVM0000621(LAF3);EVM0000693(tpiA);EVM0000703(qcr7);EVM0000762(ACSM3);EVM0000815(--);EVM0000863(mvd);EVM0000869(PYD2);EVM0001020(YPL107W);EVM0001070(PAT1);EVM0001075(TMP1);EVM0001081(…	GO:0015078	proton transmembrane transporter activity	72	141	9.34752e-07	0.000334697	EVM0000176(ecdD);EVM0000253(--);EVM0000437(cct1);EVM0000639(VhaSFD);EVM0000703(qcr7);EVM0000898(elf1);EVM0000999(HI_0418);EVM0001047(prnB);EVM0001346(ptr2);EVM0001359(prnB);EVM0001447(--);EVM0001453(LAC12);EVM0001617(--);EVM0001719(cox12);EVM0001727(crnA);EVM0001734(mppB);EVM0001801(qcr8);EVM0001985(STL1);EVM0002074(--);EVM0002124(iolT);EVM0002135(SPBC16H5.08c);EVM0002232(ecdD);EVM0002272(PUT4);E…	GO:0005739	mitochondrion	308	876	1.5956e-05	0.00359464	EVM0000061(AIM25);EVM0000066(UMAG_11400);EVM0000074(rtn4ip1);EVM0000111(auh);EVM0000154(mus-18);EVM0000185(Ppox);EVM0000189(SPAC3H5.09c);EVM0000190(--);EVM0000243(--);EVM0000253(--);EVM0000324(PHB2);EVM0000332(kgd1);EVM0000367(ERG9);EVM0000370(bimB);EVM0000433(tam41);EVM0000437(cct1);EVM0000451(dut-1);EVM0000467(tim23);EVM0000474(DNAJC11);EVM0000487(OCT1);EVM0000512(CIPK28);EVM0000528(psd1);EVM00…
GO:0033865	nucleoside bisphosphate metabolic process	54	99	7.75097e-07	0.000642885	EVM0000332(kgd1);EVM0000346(dhtkd1);EVM0000762(ACSM3);EVM0000863(mvd);EVM0001070(PAT1);EVM0001075(TMP1);EVM0001081(bkdB);EVM0001093(fer6);EVM0001142(bfr1);EVM0001243(kynu);EVM0001480(PMK);EVM0001707(Acadsb);EVM0001761(Uckl1);EVM0001934(4CL);EVM0002135(SPBC16H5.08c);EVM0002158(menE);EVM0002167(SPBC646.07c);EVM0002284(ppt-1);EVM0002404(SOU1);EVM0002631(cut6);EVM0002754(Acot8);EVM0002793(PDA1);EVM00…	GO:0051119	sugar transmembrane transporter activity	51	91	1.05007e-06	0.000334697	EVM0000176(ecdD);EVM0000196(mfs1);EVM0000366(atrB);EVM0000898(elf1);EVM0000999(HI_0418);EVM0001093(fer6);EVM0001142(bfr1);EVM0001305(cnsO);EVM0001453(LAC12);EVM0001870(LAC12);EVM0001985(STL1);EVM0002000(mfs1);EVM0002074(--);EVM0002124(iolT);EVM0002135(SPBC16H5.08c);EVM0002232(ecdD);EVM0002409(ecdD);EVM0002624(SPAC20G4.01);EVM0002662(cdmB);EVM0002825(PLT6);EVM0003070(ecdD);EVM0003141(RLI1);EVM0003…	GO:0000793	condensed chromosome	64	140	2.17474e-05	0.00359464	EVM0000352(--);EVM0000412(mis13);EVM0000791(SPCC1827.05c);EVM0000807(--);EVM0000812(SCE1);EVM0000905(--);EVM0000989(nsmce1);EVM0001060(rec8);EVM0001085(nek2);EVM0001169(--);EVM0001303(fhkC);EVM0001377(RAD51);EVM0001523(SPBC23E6.02);EVM0001552(cut3);EVM0001560(SEC13);EVM0001622(nudA);EVM0001736(--);EVM0001842(KIN7L);EVM0001943(BUB3);EVM0001954(--);EVM0002134(bub1);EVM0002207(--);EVM0002587(mph1);E…
GO:0033875	ribonucleoside bisphosphate metabolic process	54	99	7.75097e-07	0.000642885	EVM0000332(kgd1);EVM0000346(dhtkd1);EVM0000762(ACSM3);EVM0000863(mvd);EVM0001070(PAT1);EVM0001075(TMP1);EVM0001081(bkdB);EVM0001093(fer6);EVM0001142(bfr1);EVM0001243(kynu);EVM0001480(PMK);EVM0001707(Acadsb);EVM0001761(Uckl1);EVM0001934(4CL);EVM0002135(SPBC16H5.08c);EVM0002158(menE);EVM0002167(SPBC646.07c);EVM0002284(ppt-1);EVM0002404(SOU1);EVM0002631(cut6);EVM0002754(Acot8);EVM0002793(PDA1);EVM00…	GO:0015295	solute:proton symporter activity	33	51	1.10201e-06	0.000334697	EVM0000176(ecdD);EVM0000999(HI_0418);EVM0001047(prnB);EVM0001346(ptr2);EVM0001359(prnB);EVM0001453(LAC12);EVM0001617(--);EVM0001727(crnA);EVM0001985(STL1);EVM0002074(--);EVM0002124(iolT);EVM0002232(ecdD);EVM0002272(PUT4);EVM0002409(ecdD);EVM0002474(ptr2);EVM0003225(ght2);EVM0003707(prnB);EVM0004010(HXT2);EVM0004035(STL1);EVM0004061(inda1);EVM0004222(ecdD);EVM0004461(DIP5);EVM0005580(SPBC1703.13c)…	GO:0016021	integral component of membrane	388	1137	2.35057e-05	0.00359464	EVM0000024(--);EVM0000053(--);EVM0000125(NTF2);EVM0000170(bst1);EVM0000176(ecdD);EVM0000185(Ppox);EVM0000189(SPAC3H5.09c);EVM0000196(mfs1);EVM0000204(pho-4);EVM0000234(PIGU);EVM0000238(--);EVM0000243(--);EVM0000253(--);EVM0000298(SPAC1002.16c);EVM0000312(sur2);EVM0000321(rar1);EVM0000324(PHB2);EVM0000366(atrB);EVM0000367(ERG9);EVM0000414(mtr);EVM0000448(DER2.1);EVM0000466(Sc5d);EVM0000467(tim23);…
GO:0034032	purine nucleoside bisphosphate metabolic process	54	99	7.75097e-07	0.000642885	EVM0000332(kgd1);EVM0000346(dhtkd1);EVM0000762(ACSM3);EVM0000863(mvd);EVM0001070(PAT1);EVM0001075(TMP1);EVM0001081(bkdB);EVM0001093(fer6);EVM0001142(bfr1);EVM0001243(kynu);EVM0001480(PMK);EVM0001707(Acadsb);EVM0001761(Uckl1);EVM0001934(4CL);EVM0002135(SPBC16H5.08c);EVM0002158(menE);EVM0002167(SPBC646.07c);EVM0002284(ppt-1);EVM0002404(SOU1);EVM0002631(cut6);EVM0002754(Acot8);EVM0002793(PDA1);EVM00…	GO:0015294	solute:cation symporter activity	36	58	1.5779e-06	0.000419328	EVM0000176(ecdD);EVM0000204(pho-4);EVM0000999(HI_0418);EVM0001047(prnB);EVM0001346(ptr2);EVM0001359(prnB);EVM0001453(LAC12);EVM0001617(--);EVM0001727(crnA);EVM0001985(STL1);EVM0002074(--);EVM0002124(iolT);EVM0002232(ecdD);EVM0002272(PUT4);EVM0002409(ecdD);EVM0002474(ptr2);EVM0003225(ght2);EVM0003707(prnB);EVM0004010(HXT2);EVM0004035(STL1);EVM0004061(inda1);EVM0004222(ecdD);EVM0004461(DIP5);EVM000…	GO:0070069	cytochrome complex	13	16	2.45997e-05	0.00359464	EVM0000253(--);EVM0000703(qcr7);EVM0001393(--);EVM0001719(cox12);EVM0001734(mppB);EVM0001801(qcr8);EVM0002489(--);EVM0002534(cya-4);EVM0002982(ucr-1);EVM0003739(cox-6);EVM0005073(cox13);EVM0007268(QCR9);EVM0007722(--)
GO:0006163	purine nucleotide metabolic process	146	339	8.24759e-07	0.000642885	EVM0000066(UMAG_11400);EVM0000113(SPAPB1A11.03);EVM0000243(--);EVM0000253(--);EVM0000324(PHB2);EVM0000332(kgd1);EVM0000346(dhtkd1);EVM0000437(cct1);EVM0000451(dut-1);EVM0000494(asn1);EVM0000597(TAZ);EVM0000616(nuo-24);EVM0000693(tpiA);EVM0000703(qcr7);EVM0000762(ACSM3);EVM0000815(--);EVM0000863(mvd);EVM0001020(YPL107W);EVM0001070(PAT1);EVM0001075(TMP1);EVM0001081(bkdB);EVM0001093(fer6);EVM0001142…	GO:0015144	carbohydrate transmembrane transporter activity	53	98	2.84186e-06	0.000671311	EVM0000176(ecdD);EVM0000196(mfs1);EVM0000366(atrB);EVM0000898(elf1);EVM0000999(HI_0418);EVM0001093(fer6);EVM0001142(bfr1);EVM0001305(cnsO);EVM0001453(LAC12);EVM0001501(EGH1);EVM0001870(LAC12);EVM0001985(STL1);EVM0002000(mfs1);EVM0002074(--);EVM0002124(iolT);EVM0002135(SPBC16H5.08c);EVM0002232(ecdD);EVM0002409(ecdD);EVM0002624(SPAC20G4.01);EVM0002662(cdmB);EVM0002825(PLT6);EVM0003070(ecdD);EVM0003…	GO:0005743	mitochondrial inner membrane	108	266	3.19676e-05	0.00415224	EVM0000185(Ppox);EVM0000243(--);EVM0000253(--);EVM0000324(PHB2);EVM0000433(tam41);EVM0000437(cct1);EVM0000467(tim23);EVM0000474(DNAJC11);EVM0000528(psd1);EVM0000544(--);EVM0000597(TAZ);EVM0000616(nuo-24);EVM0000633(mrpl19);EVM0000699(AOX1);EVM0000703(qcr7);EVM0000815(--);EVM0000879(RBL12);EVM0000935(Coq2);EVM0001018(bos1);EVM0001020(YPL107W);EVM0001081(bkdB);EVM0001297(PET191);EVM0001416(FMN1);EV…
GO:0072521	purine-containing compound metabolic process	158	373	9.82081e-07	0.000642885	EVM0000066(UMAG_11400);EVM0000113(SPAPB1A11.03);EVM0000243(--);EVM0000253(--);EVM0000324(PHB2);EVM0000332(kgd1);EVM0000346(dhtkd1);EVM0000437(cct1);EVM0000451(dut-1);EVM0000494(asn1);EVM0000536(guaD);EVM0000597(TAZ);EVM0000616(nuo-24);EVM0000637(MET6);EVM0000693(tpiA);EVM0000703(qcr7);EVM0000752(choC);EVM0000762(ACSM3);EVM0000815(--);EVM0000863(mvd);EVM0000869(PYD2);EVM0001020(YPL107W);EVM0001070…	GO:0015293	symporter activity	37	62	4.36524e-06	0.00092805	EVM0000176(ecdD);EVM0000204(pho-4);EVM0000999(HI_0418);EVM0001047(prnB);EVM0001346(ptr2);EVM0001359(prnB);EVM0001453(LAC12);EVM0001617(--);EVM0001727(crnA);EVM0001985(STL1);EVM0002074(--);EVM0002124(iolT);EVM0002232(ecdD);EVM0002272(PUT4);EVM0002409(ecdD);EVM0002474(ptr2);EVM0003225(ght2);EVM0003707(prnB);EVM0004010(HXT2);EVM0004035(STL1);EVM0004061(inda1);EVM0004222(ecdD);EVM0004461(DIP5);EVM000…	GO:0070469	respirasome	26	45	5.92422e-05	0.00692541	EVM0000243(--);EVM0000253(--);EVM0000616(nuo-24);EVM0000699(AOX1);EVM0000703(qcr7);EVM0001393(--);EVM0001719(cox12);EVM0001734(mppB);EVM0001801(qcr8);EVM0001892(yidC);EVM0002056(nuo-31);EVM0002180(NDUFA5);EVM0002489(--);EVM0002534(cya-4);EVM0002982(ucr-1);EVM0003130(At2g02050);EVM0003550(SPAC4H3.09);EVM0003739(cox-6);EVM0004157(--);EVM0005073(cox13);EVM0005170(nuo21.3c);EVM0005972(MGG_04626);EVM0…
GO:0006637	acyl-CoA metabolic process	43	74	1.07601e-06	0.000642885	EVM0000332(kgd1);EVM0000346(dhtkd1);EVM0000762(ACSM3);EVM0000863(mvd);EVM0001070(PAT1);EVM0001081(bkdB);EVM0001243(kynu);EVM0001480(PMK);EVM0001707(Acadsb);EVM0001934(4CL);EVM0002158(menE);EVM0002167(SPBC646.07c);EVM0002284(ppt-1);EVM0002631(cut6);EVM0002754(Acot8);EVM0002793(PDA1);EVM0003123(tdiD);EVM0003224(CNBN1520);EVM0003277(--);EVM0003742(4cl1);EVM0004396(lcfA);EVM0004463(Dbt);EVM0004475(AA…	GO:0016627	oxidoreductase activity, acting on the CH-CH group of donors	80	169	1.07463e-05	0.00207696	EVM0000066(UMAG_11400);EVM0000185(Ppox);EVM0000719(NMRAL1);EVM0000752(choC);EVM0000933(nagX);EVM0001023(At5g07800);EVM0001031(--);EVM0001053(Aldh6a1);EVM0001059(MSY001_2108);EVM0001421(YKL071W);EVM0001429(nahG);EVM0001580(aflD);EVM0001707(Acadsb);EVM0002122(HSD17B11);EVM0002167(SPBC646.07c);EVM0002244(mpl6);EVM0002404(SOU1);EVM0002438(ACOX1);EVM0002482(--);EVM0002537(CHO2);EVM0002578(--);EVM00027…	GO:0098798	mitochondrial protein-containing complex	89	216	8.61376e-05	0.00861867	EVM0000111(auh);EVM0000190(--);EVM0000243(--);EVM0000253(--);EVM0000324(PHB2);EVM0000332(kgd1);EVM0000437(cct1);EVM0000467(tim23);EVM0000474(DNAJC11);EVM0000544(--);EVM0000616(nuo-24);EVM0000633(mrpl19);EVM0000703(qcr7);EVM0000715(--);EVM0000799(sidH);EVM0000815(--);EVM0000878(ttuC');EVM0000915(LEU2);EVM0001012(CLU1);EVM0001050(nam9);EVM0001081(bkdB);EVM0001290(ETFB);EVM0001514(phb1);EVM0001661(T…
GO:0035383	thioester metabolic process	43	74	1.07601e-06	0.000642885	EVM0000332(kgd1);EVM0000346(dhtkd1);EVM0000762(ACSM3);EVM0000863(mvd);EVM0001070(PAT1);EVM0001081(bkdB);EVM0001243(kynu);EVM0001480(PMK);EVM0001707(Acadsb);EVM0001934(4CL);EVM0002158(menE);EVM0002167(SPBC646.07c);EVM0002284(ppt-1);EVM0002631(cut6);EVM0002754(Acot8);EVM0002793(PDA1);EVM0003123(tdiD);EVM0003224(CNBN1520);EVM0003277(--);EVM0003742(4cl1);EVM0004396(lcfA);EVM0004463(Dbt);EVM0004475(AA…	GO:0022804	active transmembrane transporter activity	139	327	1.2854e-05	0.00227731	EVM0000176(ecdD);EVM0000204(pho-4);EVM0000243(--);EVM0000253(--);EVM0000366(atrB);EVM0000467(tim23);EVM0000616(nuo-24);EVM0000639(VhaSFD);EVM0000644(--);EVM0000703(qcr7);EVM0000898(elf1);EVM0000908(VCX1);EVM0000999(HI_0418);EVM0001018(bos1);EVM0001047(prnB);EVM0001093(fer6);EVM0001142(bfr1);EVM0001273(HIS1);EVM0001346(ptr2);EVM0001359(prnB);EVM0001429(nahG);EVM0001447(--);EVM0001453(LAC12);EVM000…	GO:0000794	condensed nuclear chromosome	37	73	8.84722e-05	0.00861867	EVM0000352(--);EVM0000791(SPCC1827.05c);EVM0000807(--);EVM0000812(SCE1);EVM0001060(rec8);EVM0001085(nek2);EVM0001303(fhkC);EVM0001377(RAD51);EVM0001523(SPBC23E6.02);EVM0001552(cut3);EVM0001736(--);EVM0001842(KIN7L);EVM0001943(BUB3);EVM0001954(--);EVM0002134(bub1);EVM0002587(mph1);EVM0002708(pcn1);EVM0003092(Msh5);EVM0003432(cnd2);EVM0003555(POLL);EVM0003619(--);EVM0003787(pim1);EVM0003850(ark1);E…
GO:0043436	oxoacid metabolic process	359	957	1.10608e-06	0.000642885	EVM0000027(his3);EVM0000032(ghrB);EVM0000057(Pbld2);EVM0000066(UMAG_11400);EVM0000067(SPBC1773.06c);EVM0000074(rtn4ip1);EVM0000111(auh);EVM0000113(SPAPB1A11.03);EVM0000142(ARA2);EVM0000185(Ppox);EVM0000258(--);EVM0000264(metE);EVM0000321(rar1);EVM0000325(--);EVM0000332(kgd1);EVM0000333(PUDP);EVM0000346(dhtkd1);EVM0000350(ansZ);EVM0000376(sam1);EVM0000406(YNL134C);EVM0000458(SPAC513.07);EVM0000463…	GO:0016903	oxidoreductase activity, acting on the aldehyde or oxo group of donors	58	116	2.41965e-05	0.00395706	EVM0000067(SPBC1773.06c);EVM0000074(rtn4ip1);EVM0000332(kgd1);EVM0000346(dhtkd1);EVM0000719(NMRAL1);EVM0000762(ACSM3);EVM0000974(aciA);EVM0001053(Aldh6a1);EVM0001081(bkdB);EVM0001642(gap1);EVM0001729(SPAC1A6.10);EVM0001820(aldA);EVM0001934(4CL);EVM0002158(menE);EVM0002180(NDUFA5);EVM0002377(--);EVM0002403(--);EVM0002418(Yog1);EVM0002701(v1g238856);EVM0002772(betB);EVM0002793(PDA1);EVM0002846(ALDH…	GO:0019866	organelle inner membrane	111	281	9.89221e-05	0.00889538	EVM0000125(NTF2);EVM0000185(Ppox);EVM0000243(--);EVM0000253(--);EVM0000324(PHB2);EVM0000433(tam41);EVM0000437(cct1);EVM0000467(tim23);EVM0000474(DNAJC11);EVM0000528(psd1);EVM0000544(--);EVM0000597(TAZ);EVM0000616(nuo-24);EVM0000633(mrpl19);EVM0000699(AOX1);EVM0000703(qcr7);EVM0000815(--);EVM0000879(RBL12);EVM0000935(Coq2);EVM0001018(bos1);EVM0001020(YPL107W);EVM0001081(bkdB);EVM0001297(PET191);EV…
GO:0055086	nucleobase-containing small molecule metabolic process	208	519	2.30709e-06	0.00123547	EVM0000066(UMAG_11400);EVM0000067(SPBC1773.06c);EVM0000113(SPAPB1A11.03);EVM0000243(--);EVM0000253(--);EVM0000324(PHB2);EVM0000332(kgd1);EVM0000333(PUDP);EVM0000346(dhtkd1);EVM0000433(tam41);EVM0000437(cct1);EVM0000451(dut-1);EVM0000494(asn1);EVM0000536(guaD);EVM0000597(TAZ);EVM0000615(cdd);EVM0000616(nuo-24);EVM0000621(LAF3);EVM0000637(MET6);EVM0000693(tpiA);EVM0000703(qcr7);EVM0000752(choC);EVM…	GO:0016620	oxidoreductase activity, acting on the aldehyde or oxo group of donors, NAD or NADP as acceptor	49	95	3.64641e-05	0.00553734	EVM0000067(SPBC1773.06c);EVM0000074(rtn4ip1);EVM0000719(NMRAL1);EVM0000762(ACSM3);EVM0000974(aciA);EVM0001053(Aldh6a1);EVM0001642(gap1);EVM0001729(SPAC1A6.10);EVM0001820(aldA);EVM0001934(4CL);EVM0002158(menE);EVM0002180(NDUFA5);EVM0002377(--);EVM0002403(--);EVM0002418(Yog1);EVM0002701(v1g238856);EVM0002772(betB);EVM0002793(PDA1);EVM0002846(ALDH7A1);EVM0003029(SPBC1198.01);EVM0003046(vdh);EVM00031…	GO:0000776	kinetochore	41	84	0.000112164	0.00936571	EVM0000352(--);EVM0000412(mis13);EVM0000905(--);EVM0001060(rec8);EVM0001085(nek2);EVM0001169(--);EVM0001523(SPBC23E6.02);EVM0001560(SEC13);EVM0001622(nudA);EVM0001842(KIN7L);EVM0001943(BUB3);EVM0001954(--);EVM0002134(bub1);EVM0002207(--);EVM0002587(mph1);EVM0002961(BIM1);EVM0003619(--);EVM0003728(klp5);EVM0003748(hhp1);EVM0003847(--);EVM0003850(ark1);EVM0003928(--);EVM0003981(nuf2);EVM0004124(--)…
GO:0019693	ribose phosphate metabolic process	152	361	2.45263e-06	0.00123547	EVM0000066(UMAG_11400);EVM0000113(SPAPB1A11.03);EVM0000243(--);EVM0000253(--);EVM0000332(kgd1);EVM0000333(PUDP);EVM0000346(dhtkd1);EVM0000437(cct1);EVM0000494(asn1);EVM0000536(guaD);EVM0000597(TAZ);EVM0000616(nuo-24);EVM0000621(LAF3);EVM0000693(tpiA);EVM0000703(qcr7);EVM0000762(ACSM3);EVM0000815(--);EVM0000863(mvd);EVM0000869(PYD2);EVM0001020(YPL107W);EVM0001070(PAT1);EVM0001075(TMP1);EVM0001081(…	GO:0016616	oxidoreductase activity, acting on the CH-OH group of donors, NAD or NADP as acceptor	100	228	5.02573e-05	0.00712314	EVM0000032(ghrB);EVM0000067(SPBC1773.06c);EVM0000074(rtn4ip1);EVM0000111(auh);EVM0000113(SPAPB1A11.03);EVM0000142(ARA2);EVM0000406(YNL134C);EVM0000458(SPAC513.07);EVM0000565(gar1);EVM0000580(Cgl2355);EVM0000719(NMRAL1);EVM0000799(sidH);EVM0000878(ttuC');EVM0000915(LEU2);EVM0000974(aciA);EVM0001237(mat2b);EVM0001421(YKL071W);EVM0001580(aflD);EVM0001729(SPAC1A6.10);EVM0002122(HSD17B11);EVM0002244(m…	GO:0000779	condensed chromosome, centromeric region	42	88	0.000175759	0.0129667	EVM0000352(--);EVM0000412(mis13);EVM0000905(--);EVM0001060(rec8);EVM0001085(nek2);EVM0001169(--);EVM0001523(SPBC23E6.02);EVM0001560(SEC13);EVM0001622(nudA);EVM0001842(KIN7L);EVM0001943(BUB3);EVM0001954(--);EVM0002134(bub1);EVM0002207(--);EVM0002587(mph1);EVM0002961(BIM1);EVM0003619(--);EVM0003728(klp5);EVM0003748(hhp1);EVM0003847(--);EVM0003850(ark1);EVM0003928(--);EVM0003981(nuf2);EVM0004124(--)…
GO:0009150	purine ribonucleotide metabolic process	141	331	2.71045e-06	0.00128001	EVM0000066(UMAG_11400);EVM0000113(SPAPB1A11.03);EVM0000243(--);EVM0000253(--);EVM0000332(kgd1);EVM0000346(dhtkd1);EVM0000437(cct1);EVM0000494(asn1);EVM0000597(TAZ);EVM0000616(nuo-24);EVM0000693(tpiA);EVM0000703(qcr7);EVM0000762(ACSM3);EVM0000815(--);EVM0000863(mvd);EVM0001020(YPL107W);EVM0001070(PAT1);EVM0001075(TMP1);EVM0001081(bkdB);EVM0001093(fer6);EVM0001142(bfr1);EVM0001243(kynu);EVM0001290(…	GO:0008028	monocarboxylic acid transmembrane transporter activity	52	104	6.31935e-05	0.00839684	EVM0000176(ecdD);EVM0000196(mfs1);EVM0000366(atrB);EVM0000898(elf1);EVM0000999(HI_0418);EVM0001047(prnB);EVM0001093(fer6);EVM0001142(bfr1);EVM0001359(prnB);EVM0001453(LAC12);EVM0001629(FUB11);EVM0001727(crnA);EVM0001884(SPAC1399.02);EVM0001985(STL1);EVM0002000(mfs1);EVM0002074(--);EVM0002124(iolT);EVM0002135(SPBC16H5.08c);EVM0002232(ecdD);EVM0002272(PUT4);EVM0002409(ecdD);EVM0002624(SPAC20G4.01);…	GO:0044815	DNA packaging complex	15	22	0.000177475	0.0129667	EVM0001552(cut3);EVM0003188(hhfA);EVM0003432(cnd2);EVM0004803(HHT2);EVM0005063(HHT2);EVM0005293(--);EVM0005869(cnd1);EVM0006375(HHT2);EVM0006511(HTZ1);EVM0006671(hta1);EVM0007288(hhfA);EVM0007433(YCG1);EVM0007700(hrk1);MSTRG.1191(HTA2);MSTRG.2444(hhfA)
GO:0009260	ribonucleotide biosynthetic process	107	240	3.98116e-06	0.00176951	EVM0000066(UMAG_11400);EVM0000113(SPAPB1A11.03);EVM0000332(kgd1);EVM0000333(PUDP);EVM0000346(dhtkd1);EVM0000437(cct1);EVM0000494(asn1);EVM0000536(guaD);EVM0000597(TAZ);EVM0000621(LAF3);EVM0000693(tpiA);EVM0000762(ACSM3);EVM0000815(--);EVM0000869(PYD2);EVM0001070(PAT1);EVM0001075(TMP1);EVM0001081(bkdB);EVM0001093(fer6);EVM0001142(bfr1);EVM0001416(FMN1);EVM0001639(purC);EVM0001642(gap1);EVM0001665(…	GO:0016614	oxidoreductase activity, acting on CH-OH group of donors	109	254	7.08615e-05	0.00873178	EVM0000032(ghrB);EVM0000067(SPBC1773.06c);EVM0000074(rtn4ip1);EVM0000111(auh);EVM0000113(SPAPB1A11.03);EVM0000142(ARA2);EVM0000406(YNL134C);EVM0000458(SPAC513.07);EVM0000565(gar1);EVM0000580(Cgl2355);EVM0000719(NMRAL1);EVM0000799(sidH);EVM0000878(ttuC');EVM0000915(LEU2);EVM0000974(aciA);EVM0001059(MSY001_2108);EVM0001237(mat2b);EVM0001421(YKL071W);EVM0001580(aflD);EVM0001714(str4);EVM0001729(SPAC…	GO:0005886	plasma membrane	252	726	0.000319183	0.0219485	EVM0000053(--);EVM0000061(AIM25);EVM0000066(UMAG_11400);EVM0000176(ecdD);EVM0000196(mfs1);EVM0000204(pho-4);EVM0000212(exo1);EVM0000220(RAB18);EVM0000234(PIGU);EVM0000298(SPAC1002.16c);EVM0000366(atrB);EVM0000405(CYT1);EVM0000437(cct1);EVM0000553(--);EVM0000558(rho2);EVM0000597(TAZ);EVM0000637(MET6);EVM0000639(VhaSFD);EVM0000693(tpiA);EVM0000752(choC);EVM0000760(AQY1);EVM0000802(TBC1D5);EVM000082…
GO:0032787	monocarboxylic acid metabolic process	216	546	4.30303e-06	0.00180632	EVM0000066(UMAG_11400);EVM0000111(auh);EVM0000185(Ppox);EVM0000325(--);EVM0000332(kgd1);EVM0000333(PUDP);EVM0000346(dhtkd1);EVM0000458(SPAC513.07);EVM0000464(--);EVM0000466(Sc5d);EVM0000494(asn1);EVM0000505(FAH12);EVM0000536(guaD);EVM0000622(pip);EVM0000693(tpiA);EVM0000716(--);EVM0000762(ACSM3);EVM0000783(--);EVM0000799(sidH);EVM0000843(CPR);EVM0000915(LEU2);EVM0000916(palB);EVM0000974(aciA);EVM…	GO:0047473	D-alanine [D-alanyl carrier protein] ligase activity	14	18	7.39285e-05	0.00873178	EVM0000762(ACSM3);EVM0001934(4CL);EVM0002158(menE);EVM0003550(SPAC4H3.09);EVM0003742(4cl1);EVM0004396(lcfA);EVM0004508(4cl1);EVM0004839(lcf1);EVM0004991(lcsA);EVM0005805(4cl1);EVM0006086(ACS-1);EVM0006129(FAT1);EVM0006220(AAE7);EVM0006404(LACS7)	GO:0045277	respiratory chain complex IV	8	9	0.000357384	0.0232101	EVM0001393(--);EVM0001719(cox12);EVM0002489(--);EVM0002534(cya-4);EVM0002982(ucr-1);EVM0003739(cox-6);EVM0005073(cox13);EVM0007722(--)
GO:0072522	purine-containing compound biosynthetic process	97	214	4.78749e-06	0.0019006	EVM0000113(SPAPB1A11.03);EVM0000332(kgd1);EVM0000346(dhtkd1);EVM0000437(cct1);EVM0000494(asn1);EVM0000597(TAZ);EVM0000637(MET6);EVM0000693(tpiA);EVM0000762(ACSM3);EVM0000815(--);EVM0000869(PYD2);EVM0001070(PAT1);EVM0001075(TMP1);EVM0001081(bkdB);EVM0001093(fer6);EVM0001142(bfr1);EVM0001639(purC);EVM0001642(gap1);EVM0001665(DAK);EVM0001761(Uckl1);EVM0001800(AAH1);EVM0001934(4CL);EVM0001988(SPBC16E…	GO:0015291	secondary active transmembrane transporter activity	58	121	0.000112509	0.0125892	EVM0000176(ecdD);EVM0000204(pho-4);EVM0000644(--);EVM0000908(VCX1);EVM0000999(HI_0418);EVM0001047(prnB);EVM0001346(ptr2);EVM0001359(prnB);EVM0001453(LAC12);EVM0001617(--);EVM0001727(crnA);EVM0001747(DIC1);EVM0001985(STL1);EVM0002000(mfs1);EVM0002074(--);EVM0002124(iolT);EVM0002232(ecdD);EVM0002272(PUT4);EVM0002321(aac);EVM0002409(ecdD);EVM0002474(ptr2);EVM0002830(kha1);EVM0003225(ght2);EVM0003707…	GO:0005758	mitochondrial intermembrane space	28	54	0.000389425	0.0239599	EVM0000185(Ppox);EVM0000253(--);EVM0000467(tim23);EVM0000722(--);EVM0001297(PET191);EVM0001332(ZEU1);EVM0001393(--);EVM0001719(cox12);EVM0001734(mppB);EVM0001764(timm13-b);EVM0002052(ndk-1);EVM0002489(--);EVM0003130(At2g02050);EVM0003154(UPS2);EVM0003583(TIM8);EVM0003801(CPX);EVM0003804(COX19);EVM0004904(--);EVM0005087(COX23);EVM0005231(Acaa1b);EVM0005972(MGG_04626);EVM0006178(COX17);EVM0006228(A…
GO:0046390	ribose phosphate biosynthetic process	107	241	5.03071e-06	0.0019006	EVM0000066(UMAG_11400);EVM0000113(SPAPB1A11.03);EVM0000332(kgd1);EVM0000333(PUDP);EVM0000346(dhtkd1);EVM0000437(cct1);EVM0000494(asn1);EVM0000536(guaD);EVM0000597(TAZ);EVM0000621(LAF3);EVM0000693(tpiA);EVM0000762(ACSM3);EVM0000815(--);EVM0000869(PYD2);EVM0001070(PAT1);EVM0001075(TMP1);EVM0001081(bkdB);EVM0001093(fer6);EVM0001142(bfr1);EVM0001416(FMN1);EVM0001639(purC);EVM0001642(gap1);EVM0001665(…	GO:0016853	isomerase activity	101	235	0.00012146	0.0129112	EVM0000057(Pbld2);EVM0000111(auh);EVM0000113(SPAPB1A11.03);EVM0000333(PUDP);EVM0000374(DBP3);EVM0000545(CBF5);EVM0000617(cyp1);EVM0000620(hxnY);EVM0000693(tpiA);EVM0000712(txl1);EVM0000788(SMU_1296);EVM0000799(sidH);EVM0000827(GTT1);EVM0000861(PTC1);EVM0001096(rec12);EVM0001101(SPBC19F5.04);EVM0001180(hxpA);EVM0001237(mat2b);EVM0001315(CYB2);EVM0001548(ERG7);EVM0001614(PUS1);EVM0001622(nudA);EVM0…	GO:0031970	organelle envelope lumen	29	57	0.000466471	0.0272652	EVM0000185(Ppox);EVM0000253(--);EVM0000467(tim23);EVM0000722(--);EVM0001297(PET191);EVM0001332(ZEU1);EVM0001393(--);EVM0001719(cox12);EVM0001734(mppB);EVM0001764(timm13-b);EVM0002052(ndk-1);EVM0002489(--);EVM0003130(At2g02050);EVM0003154(UPS2);EVM0003583(TIM8);EVM0003801(CPX);EVM0003804(COX19);EVM0004904(--);EVM0005087(COX23);EVM0005231(Acaa1b);EVM0005972(MGG_04626);EVM0006178(COX17);EVM0006228(A…
GO:0009152	purine ribonucleotide biosynthetic process	89	196	1.08664e-05	0.00390983	EVM0000113(SPAPB1A11.03);EVM0000332(kgd1);EVM0000346(dhtkd1);EVM0000437(cct1);EVM0000494(asn1);EVM0000597(TAZ);EVM0000693(tpiA);EVM0000762(ACSM3);EVM0000815(--);EVM0001070(PAT1);EVM0001075(TMP1);EVM0001081(bkdB);EVM0001093(fer6);EVM0001142(bfr1);EVM0001639(purC);EVM0001642(gap1);EVM0001665(DAK);EVM0001761(Uckl1);EVM0001934(4CL);EVM0001988(SPBC16E9.10c);EVM0002052(ndk-1);EVM0002135(SPBC16H5.08c);E…	GO:0008668	(2,3-dihydroxybenzoyl)adenylate synthase activity	12	15	0.000158886	0.0153542	EVM0000762(ACSM3);EVM0001934(4CL);EVM0002158(menE);EVM0003742(4cl1);EVM0004396(lcfA);EVM0004508(4cl1);EVM0004839(lcf1);EVM0005805(4cl1);EVM0006086(ACS-1);EVM0006129(FAT1);EVM0006220(AAE7);EVM0006404(LACS7)	GO:0000940	outer kinetochore	12	17	0.000505092	0.0281168	EVM0000352(--);EVM0000905(--);EVM0001169(--);EVM0001842(KIN7L);EVM0002587(mph1);EVM0004501(--);EVM0005412(--);EVM0005728(--);EVM0006663(--);EVM0006889(dad3);EVM0007079(plo1);EVM0007231(--)
GO:0006753	nucleoside phosphate metabolic process	175	435	1.2345e-05	0.00396225	EVM0000066(UMAG_11400);EVM0000067(SPBC1773.06c);EVM0000113(SPAPB1A11.03);EVM0000243(--);EVM0000253(--);EVM0000324(PHB2);EVM0000332(kgd1);EVM0000333(PUDP);EVM0000346(dhtkd1);EVM0000433(tam41);EVM0000437(cct1);EVM0000451(dut-1);EVM0000494(asn1);EVM0000536(guaD);EVM0000597(TAZ);EVM0000615(cdd);EVM0000616(nuo-24);EVM0000621(LAF3);EVM0000693(tpiA);EVM0000703(qcr7);EVM0000762(ACSM3);EVM0000815(--);EVM0…	GO:0050218	propionate-CoA ligase activity	12	15	0.000158886	0.0153542	EVM0000762(ACSM3);EVM0001934(4CL);EVM0002158(menE);EVM0003742(4cl1);EVM0004396(lcfA);EVM0004508(4cl1);EVM0004839(lcf1);EVM0004991(lcsA);EVM0005805(4cl1);EVM0006086(ACS-1);EVM0006129(FAT1);EVM0006220(AAE7)	GO:0098803	respiratory chain complex	22	40	0.000568295	0.0301971	EVM0000243(--);EVM0000253(--);EVM0000616(nuo-24);EVM0000703(qcr7);EVM0001393(--);EVM0001719(cox12);EVM0001734(mppB);EVM0001801(qcr8);EVM0002056(nuo-31);EVM0002180(NDUFA5);EVM0002489(--);EVM0002534(cya-4);EVM0002982(ucr-1);EVM0003130(At2g02050);EVM0003550(SPAC4H3.09);EVM0003739(cox-6);EVM0004157(--);EVM0005073(cox13);EVM0005170(nuo21.3c);EVM0007138(djr-1.1);EVM0007268(QCR9);EVM0007722(--)
GO:0033866	nucleoside bisphosphate biosynthetic process	42	77	1.31096e-05	0.00396225	EVM0000332(kgd1);EVM0000346(dhtkd1);EVM0000762(ACSM3);EVM0001070(PAT1);EVM0001075(TMP1);EVM0001081(bkdB);EVM0001093(fer6);EVM0001142(bfr1);EVM0001761(Uckl1);EVM0001934(4CL);EVM0002135(SPBC16H5.08c);EVM0002158(menE);EVM0002167(SPBC646.07c);EVM0002284(ppt-1);EVM0002404(SOU1);EVM0002631(cut6);EVM0002793(PDA1);EVM0002908(SPCPB16A4.05c);EVM0003141(RLI1);EVM0003224(CNBN1520);EVM0003277(--);EVM0003742(4…	GO:0015075	ion transmembrane transporter activity	163	410	0.0001818	0.0168046	EVM0000005(FDD123);EVM0000053(--);EVM0000176(ecdD);EVM0000204(pho-4);EVM0000253(--);EVM0000366(atrB);EVM0000437(cct1);EVM0000639(VhaSFD);EVM0000703(qcr7);EVM0000898(elf1);EVM0000908(VCX1);EVM0000999(HI_0418);EVM0001047(prnB);EVM0001058(SPAC869.05c);EVM0001093(fer6);EVM0001114(GDT1);EVM0001142(bfr1);EVM0001346(ptr2);EVM0001359(prnB);EVM0001447(--);EVM0001453(LAC12);EVM0001460(--);EVM0001470(YVC1);…	GO:0005740	mitochondrial envelope	140	385	0.00105479	0.0533603	EVM0000074(rtn4ip1);EVM0000185(Ppox);EVM0000243(--);EVM0000253(--);EVM0000324(PHB2);EVM0000367(ERG9);EVM0000433(tam41);EVM0000437(cct1);EVM0000467(tim23);EVM0000474(DNAJC11);EVM0000528(psd1);EVM0000544(--);EVM0000597(TAZ);EVM0000616(nuo-24);EVM0000633(mrpl19);EVM0000699(AOX1);EVM0000703(qcr7);EVM0000722(--);EVM0000752(choC);EVM0000815(--);EVM0000843(CPR);EVM0000879(RBL12);EVM0000935(Coq2);EVM0001…
GO:0034030	ribonucleoside bisphosphate biosynthetic process	42	77	1.31096e-05	0.00396225	EVM0000332(kgd1);EVM0000346(dhtkd1);EVM0000762(ACSM3);EVM0001070(PAT1);EVM0001075(TMP1);EVM0001081(bkdB);EVM0001093(fer6);EVM0001142(bfr1);EVM0001761(Uckl1);EVM0001934(4CL);EVM0002135(SPBC16H5.08c);EVM0002158(menE);EVM0002167(SPBC646.07c);EVM0002284(ppt-1);EVM0002404(SOU1);EVM0002631(cut6);EVM0002793(PDA1);EVM0002908(SPCPB16A4.05c);EVM0003141(RLI1);EVM0003224(CNBN1520);EVM0003277(--);EVM0003742(4…	GO:0022890	inorganic cation transmembrane transporter activity	122	298	0.00030619	0.0271233	EVM0000053(--);EVM0000176(ecdD);EVM0000204(pho-4);EVM0000253(--);EVM0000366(atrB);EVM0000437(cct1);EVM0000639(VhaSFD);EVM0000703(qcr7);EVM0000898(elf1);EVM0000908(VCX1);EVM0000999(HI_0418);EVM0001047(prnB);EVM0001093(fer6);EVM0001114(GDT1);EVM0001142(bfr1);EVM0001346(ptr2);EVM0001359(prnB);EVM0001447(--);EVM0001453(LAC12);EVM0001470(YVC1);EVM0001617(--);EVM0001719(cox12);EVM0001724(LAC1);EVM00017…	GO:0005746	mitochondrial respirasome	21	39	0.00109551	0.0533603	EVM0000243(--);EVM0000253(--);EVM0000616(nuo-24);EVM0000703(qcr7);EVM0001719(cox12);EVM0001734(mppB);EVM0001801(qcr8);EVM0001892(yidC);EVM0002056(nuo-31);EVM0002180(NDUFA5);EVM0002489(--);EVM0002534(cya-4);EVM0002982(ucr-1);EVM0003130(At2g02050);EVM0003550(SPAC4H3.09);EVM0003739(cox-6);EVM0004157(--);EVM0005073(cox13);EVM0005170(nuo21.3c);EVM0007138(djr-1.1);EVM0007268(QCR9)
GO:0034033	purine nucleoside bisphosphate biosynthetic process	42	77	1.31096e-05	0.00396225	EVM0000332(kgd1);EVM0000346(dhtkd1);EVM0000762(ACSM3);EVM0001070(PAT1);EVM0001075(TMP1);EVM0001081(bkdB);EVM0001093(fer6);EVM0001142(bfr1);EVM0001761(Uckl1);EVM0001934(4CL);EVM0002135(SPBC16H5.08c);EVM0002158(menE);EVM0002167(SPBC646.07c);EVM0002284(ppt-1);EVM0002404(SOU1);EVM0002631(cut6);EVM0002793(PDA1);EVM0002908(SPCPB16A4.05c);EVM0003141(RLI1);EVM0003224(CNBN1520);EVM0003277(--);EVM0003742(4…	GO:0016655	oxidoreductase activity, acting on NAD(P)H, quinone or similar compound as acceptor	47	97	0.000360341	0.0294609	EVM0000067(SPBC1773.06c);EVM0000074(rtn4ip1);EVM0000243(--);EVM0000406(YNL134C);EVM0000616(nuo-24);EVM0000843(CPR);EVM0001018(bos1);EVM0001864(FRO6);EVM0002056(nuo-31);EVM0002180(NDUFA5);EVM0002377(--);EVM0002403(--);EVM0002418(Yog1);EVM0002489(--);EVM0002680(yfmJ);EVM0002701(v1g238856);EVM0003029(SPBC1198.01);EVM0003130(At2g02050);EVM0003141(RLI1);EVM0003226(hsdl2);EVM0003550(SPAC4H3.09);EVM0003…	GO:0051233	spindle midzone	18	32	0.00126844	0.0574664	EVM0000370(bimB);EVM0001736(--);EVM0001842(KIN7L);EVM0002207(--);EVM0002957(KIF20B);EVM0002961(BIM1);EVM0003706(MYL9);EVM0003728(klp5);EVM0003787(pim1);EVM0003850(ark1);EVM0005581(cdc13);EVM0005728(--);EVM0005768(--);EVM0006463(bimC);EVM0006568(mad2);EVM0006904(--);EVM0007031(rpn-8);EVM0007079(plo1)
GO:0006164	purine nucleotide biosynthetic process	89	197	1.39256e-05	0.00396626	EVM0000113(SPAPB1A11.03);EVM0000332(kgd1);EVM0000346(dhtkd1);EVM0000437(cct1);EVM0000494(asn1);EVM0000597(TAZ);EVM0000693(tpiA);EVM0000762(ACSM3);EVM0000815(--);EVM0001070(PAT1);EVM0001075(TMP1);EVM0001081(bkdB);EVM0001093(fer6);EVM0001142(bfr1);EVM0001639(purC);EVM0001642(gap1);EVM0001665(DAK);EVM0001761(Uckl1);EVM0001934(4CL);EVM0001988(SPBC16E9.10c);EVM0002052(ndk-1);EVM0002135(SPBC16H5.08c);E…	GO:0004024	alcohol dehydrogenase activity, zinc-dependent	23	39	0.000369723	0.0294609	EVM0000067(SPBC1773.06c);EVM0000074(rtn4ip1);EVM0000406(YNL134C);EVM0002321(aac);EVM0002377(--);EVM0002403(--);EVM0002418(Yog1);EVM0002680(yfmJ);EVM0002701(v1g238856);EVM0003029(SPBC1198.01);EVM0003790(xylB);EVM0004436(patD);EVM0004672(bdhA);EVM0004710(10HGO);EVM0005635(ADH6);EVM0005764(RED1);EVM0006138(BDH1);EVM0006216(TP53I3);EVM0006479(orf1);EVM0006605(toxD);EVM0007364(adh1);EVM0007435(Ptgr1);…	GO:0042729	DASH complex	8	10	0.00132537	0.0574664	EVM0000352(--);EVM0000905(--);EVM0001169(--);EVM0004501(--);EVM0005412(--);EVM0006663(--);EVM0006889(dad3);EVM0007231(--)
GO:0009117	nucleotide metabolic process	174	433	1.41727e-05	0.00396626	EVM0000066(UMAG_11400);EVM0000067(SPBC1773.06c);EVM0000113(SPAPB1A11.03);EVM0000243(--);EVM0000253(--);EVM0000324(PHB2);EVM0000332(kgd1);EVM0000333(PUDP);EVM0000346(dhtkd1);EVM0000433(tam41);EVM0000437(cct1);EVM0000451(dut-1);EVM0000494(asn1);EVM0000536(guaD);EVM0000597(TAZ);EVM0000615(cdd);EVM0000616(nuo-24);EVM0000621(LAF3);EVM0000693(tpiA);EVM0000703(qcr7);EVM0000762(ACSM3);EVM0000815(--);EVM0…	GO:0015318	inorganic molecular entity transmembrane transporter activity	151	381	0.000374151	0.0294609	EVM0000005(FDD123);EVM0000053(--);EVM0000176(ecdD);EVM0000204(pho-4);EVM0000253(--);EVM0000366(atrB);EVM0000437(cct1);EVM0000639(VhaSFD);EVM0000703(qcr7);EVM0000760(AQY1);EVM0000898(elf1);EVM0000908(VCX1);EVM0000999(HI_0418);EVM0001047(prnB);EVM0001058(SPAC869.05c);EVM0001093(fer6);EVM0001114(GDT1);EVM0001142(bfr1);EVM0001346(ptr2);EVM0001359(prnB);EVM0001447(--);EVM0001453(LAC12);EVM0001460(--);…	GO:0045239	tricarboxylic acid cycle enzyme complex	15	25	0.00132728	0.0574664	EVM0000332(kgd1);EVM0000346(dhtkd1);EVM0000878(ttuC');EVM0000915(LEU2);EVM0001081(bkdB);EVM0002631(cut6);EVM0002793(PDA1);EVM0004463(Dbt);EVM0005228(lys12);EVM0005316(idh2);EVM0005645(DBT);EVM0006801(BCKDHA);EVM0007248(FUMR);EVM0007650(tca-9);EVM0007719(mccA)
GO:0044283	small molecule biosynthetic process	315	848	1.68196e-05	0.00453889	EVM0000027(his3);EVM0000032(ghrB);EVM0000057(Pbld2);EVM0000066(UMAG_11400);EVM0000067(SPBC1773.06c);EVM0000111(auh);EVM0000113(SPAPB1A11.03);EVM0000142(ARA2);EVM0000264(metE);EVM0000325(--);EVM0000326(RIB5);EVM0000333(PUDP);EVM0000367(ERG9);EVM0000386(urg1);EVM0000405(CYT1);EVM0000451(dut-1);EVM0000458(SPAC513.07);EVM0000463(--);EVM0000464(--);EVM0000466(Sc5d);EVM0000494(asn1);EVM0000505(FAH12);E…	GO:0008324	cation transmembrane transporter activity	131	327	0.000547558	0.0408775	EVM0000053(--);EVM0000176(ecdD);EVM0000204(pho-4);EVM0000253(--);EVM0000366(atrB);EVM0000437(cct1);EVM0000639(VhaSFD);EVM0000703(qcr7);EVM0000898(elf1);EVM0000908(VCX1);EVM0000999(HI_0418);EVM0001047(prnB);EVM0001093(fer6);EVM0001114(GDT1);EVM0001142(bfr1);EVM0001346(ptr2);EVM0001359(prnB);EVM0001447(--);EVM0001453(LAC12);EVM0001470(YVC1);EVM0001617(--);EVM0001719(cox12);EVM0001724(LAC1);EVM00017…	GO:0005828	kinetochore microtubule	9	12	0.00138591	0.0578619	EVM0001842(KIN7L);EVM0002207(--);EVM0002957(KIF20B);EVM0003728(klp5);EVM0003850(ark1);EVM0005728(--);EVM0006463(bimC);EVM0006568(mad2);EVM0007079(plo1)
GO:0009063	cellular amino acid catabolic process	87	194	2.46078e-05	0.00641161	EVM0000027(his3);EVM0000067(SPBC1773.06c);EVM0000074(rtn4ip1);EVM0000111(auh);EVM0000332(kgd1);EVM0000346(dhtkd1);EVM0000406(YNL134C);EVM0000536(guaD);EVM0000621(LAF3);EVM0000788(SMU_1296);EVM0000827(GTT1);EVM0000869(PYD2);EVM0001047(prnB);EVM0001053(Aldh6a1);EVM0001070(PAT1);EVM0001077(MET17);EVM0001081(bkdB);EVM0001201(YHR112C);EVM0001243(kynu);EVM0001359(prnB);EVM0001366(fahd1);EVM0001604(SPAC…	GO:0016651	oxidoreductase activity, acting on NAD(P)H	58	127	0.000557595	0.0408775	EVM0000067(SPBC1773.06c);EVM0000074(rtn4ip1);EVM0000113(SPAPB1A11.03);EVM0000243(--);EVM0000406(YNL134C);EVM0000616(nuo-24);EVM0000712(txl1);EVM0000843(CPR);EVM0001018(bos1);EVM0001495(CYB5R4);EVM0001864(FRO6);EVM0002056(nuo-31);EVM0002180(NDUFA5);EVM0002377(--);EVM0002403(--);EVM0002418(Yog1);EVM0002489(--);EVM0002680(yfmJ);EVM0002701(v1g238856);EVM0002951(PA1024);EVM0003029(SPBC1198.01);EVM0003…	GO:0071944	cell periphery	305	916	0.00176966	0.0713356	EVM0000053(--);EVM0000061(AIM25);EVM0000066(UMAG_11400);EVM0000158(ARB_03719);EVM0000176(ecdD);EVM0000196(mfs1);EVM0000204(pho-4);EVM0000212(exo1);EVM0000220(RAB18);EVM0000234(PIGU);EVM0000298(SPAC1002.16c);EVM0000324(PHB2);EVM0000352(--);EVM0000366(atrB);EVM0000405(CYT1);EVM0000437(cct1);EVM0000512(CIPK28);EVM0000553(--);EVM0000558(rho2);EVM0000559(dnmbp);EVM0000591(spn3);EVM0000597(TAZ);EVM0000…
GO:0006084	acetyl-CoA metabolic process	35	62	2.58068e-05	0.00649987	EVM0000332(kgd1);EVM0000346(dhtkd1);EVM0000762(ACSM3);EVM0000863(mvd);EVM0001070(PAT1);EVM0001243(kynu);EVM0001480(PMK);EVM0001934(4CL);EVM0002158(menE);EVM0002793(PDA1);EVM0003123(tdiD);EVM0003224(CNBN1520);EVM0003277(--);EVM0003742(4cl1);EVM0004396(lcfA);EVM0004463(Dbt);EVM0004475(AASS);EVM0004508(4cl1);EVM0004722(Mpc1);EVM0004839(lcf1);EVM0004991(lcsA);EVM0005170(nuo21.3c);EVM0005470(ach1);EVM…	GO:0004022	alcohol dehydrogenase (NAD+) activity	26	47	0.000622403	0.0413429	EVM0000067(SPBC1773.06c);EVM0000074(rtn4ip1);EVM0000406(YNL134C);EVM0002321(aac);EVM0002377(--);EVM0002403(--);EVM0002418(Yog1);EVM0002680(yfmJ);EVM0002701(v1g238856);EVM0003029(SPBC1198.01);EVM0003790(xylB);EVM0004436(patD);EVM0004672(bdhA);EVM0004710(10HGO);EVM0004877(--);EVM0005408(--);EVM0005635(ADH6);EVM0005764(RED1);EVM0006138(BDH1);EVM0006216(TP53I3);EVM0006234(ADHFE1);EVM0006479(orf1);EVM…	GO:0031305	integral component of mitochondrial inner membrane	18	33	0.00203552	0.0793173	EVM0000185(Ppox);EVM0000467(tim23);EVM0000474(DNAJC11);EVM0000528(psd1);EVM0000544(--);EVM0000935(Coq2);EVM0001297(PET191);EVM0003415(tim17);EVM0003575(--);EVM0003766(YDL183C);EVM0004602(fox-2);EVM0004722(Mpc1);EVM0004814(COX15);EVM0004973(MIC60);EVM0005617(MPC2);EVM0005917(mic10);EVM0006953(MFDX1);EVM0007301(mia40)
GO:0044571	[2Fe-2S] cluster assembly	12	14	3.54739e-05	0.00864648	EVM0000976(GRX5);EVM0002592(--);EVM0003303(FH);EVM0003550(SPAC4H3.09);EVM0004495(SPAC8C9.11);EVM0004543(mge1);EVM0004771(grx4);EVM0004814(COX15);EVM0004855(AN6010);EVM0006130(ISU1);EVM0006351(fdxr);EVM0006953(MFDX1)	GO:0018455	alcohol dehydrogenase [NAD(P)+] activity	26	47	0.000622403	0.0413429	EVM0000067(SPBC1773.06c);EVM0000074(rtn4ip1);EVM0000406(YNL134C);EVM0002321(aac);EVM0002377(--);EVM0002403(--);EVM0002418(Yog1);EVM0002680(yfmJ);EVM0002701(v1g238856);EVM0003029(SPBC1198.01);EVM0003790(xylB);EVM0004436(patD);EVM0004672(bdhA);EVM0004710(10HGO);EVM0004877(--);EVM0005408(--);EVM0005635(ADH6);EVM0005764(RED1);EVM0006138(BDH1);EVM0006216(TP53I3);EVM0006234(ADHFE1);EVM0006479(orf1);EVM…	GO:0005876	spindle microtubule	21	41	0.00250454	0.0944454	EVM0000352(--);EVM0000591(spn3);EVM0000905(--);EVM0001622(nudA);EVM0001842(KIN7L);EVM0002207(--);EVM0002957(KIF20B);EVM0002961(BIM1);EVM0002990(TUBB);EVM0003115(spn2);EVM0003555(POLL);EVM0003728(klp5);EVM0003850(ark1);EVM0003981(nuf2);EVM0005190(Dhc64C);EVM0005728(--);EVM0006463(bimC);EVM0006568(mad2);EVM0006663(--);EVM0006904(--);EVM0007079(plo1)
GO:0006091	generation of precursor metabolites and energy	160	399	3.69329e-05	0.00872078	EVM0000054(YPI1);EVM0000066(UMAG_11400);EVM0000067(SPBC1773.06c);EVM0000074(rtn4ip1);EVM0000243(--);EVM0000253(--);EVM0000324(PHB2);EVM0000332(kgd1);EVM0000346(dhtkd1);EVM0000406(YNL134C);EVM0000597(TAZ);EVM0000616(nuo-24);EVM0000617(cyp1);EVM0000622(pip);EVM0000693(tpiA);EVM0000701(--);EVM0000703(qcr7);EVM0000722(--);EVM0000733(YIL166C);EVM0000843(CPR);EVM0000878(ttuC');EVM0000915(LEU2);EVM00009…	GO:0030247	polysaccharide binding	8	9	0.000641028	0.0413429	EVM0001111(eglD);EVM0001486(--);EVM0001890(cbh2);EVM0002904(amyD);EVM0004535(--);EVM0005166(plyA);EVM0006648(--);EVM0007156(--)	GO:0005744	TIM23 mitochondrial import inner membrane translocase complex	11	17	0.00258726	0.094516	EVM0000467(tim23);EVM0002685(mgr2);EVM0003415(tim17);EVM0003575(--);EVM0003583(TIM8);EVM0004542(TIM44);EVM0004543(mge1);EVM0004855(AN6010);EVM0006542(PAM18);EVM0007087(un-4);EVM0007399(TIM10)
GO:0006631	fatty acid metabolic process	99	229	4.34342e-05	0.0097844	EVM0000111(auh);EVM0000185(Ppox);EVM0000458(SPAC513.07);EVM0000464(--);EVM0000466(Sc5d);EVM0000505(FAH12);EVM0000783(--);EVM0000799(sidH);EVM0000843(CPR);EVM0001070(PAT1);EVM0001081(bkdB);EVM0001290(ETFB);EVM0001370(ELO2);EVM0001421(YKL071W);EVM0001580(aflD);EVM0001707(Acadsb);EVM0001729(SPAC1A6.10);EVM0001859(Mccc2);EVM0001930(PSMD6);EVM0002122(HSD17B11);EVM0002167(SPBC646.07c);EVM0002244(mpl6);…	GO:0016701	oxidoreductase activity, acting on single donors with incorporation of molecular oxygen	31	59	0.00064173	0.0413429	EVM0000066(UMAG_11400);EVM0000673(--);EVM0000933(nagX);EVM0001059(MSY001_2108);EVM0001103(--);EVM0001315(CYB2);EVM0001429(nahG);EVM0001579(MT0683);EVM0001638(cbs-1);EVM0001714(str4);EVM0002381(mobA);EVM0002951(PA1024);EVM0003291(--);EVM0003834(YUC11);EVM0003922(MSY001_2108);EVM0003957(fer8);EVM0004064(aspB);EVM0004173(NGR_a03290);EVM0004273(--);EVM0005196(SPBC1709.16c);EVM0005264(SPAC1F5.03c);EVM…	GO:0000276	mitochondrial proton-transporting ATP synthase complex, coupling factor F(o)	9	13	0.00333469	0.112859	EVM0000815(--);EVM0004606(GIR2);EVM0005233(ATP5);EVM0005366(NACAD);EVM0005608(ATP17);EVM0005755(ATP4);EVM0006388(TIM11);EVM0006621(atp20);EVM0007668(ATP7)
GO:0016053	organic acid biosynthetic process	225	589	4.54813e-05	0.0097844	EVM0000027(his3);EVM0000032(ghrB);EVM0000057(Pbld2);EVM0000066(UMAG_11400);EVM0000067(SPBC1773.06c);EVM0000113(SPAPB1A11.03);EVM0000142(ARA2);EVM0000264(metE);EVM0000325(--);EVM0000333(PUDP);EVM0000458(SPAC513.07);EVM0000463(--);EVM0000464(--);EVM0000494(asn1);EVM0000505(FAH12);EVM0000580(Cgl2355);EVM0000622(pip);EVM0000637(MET6);EVM0000693(tpiA);EVM0000716(--);EVM0000719(NMRAL1);EVM0000762(ACSM3…	GO:0008743	L-threonine 3-dehydrogenase activity	18	29	0.000689131	0.043091	EVM0000067(SPBC1773.06c);EVM0000074(rtn4ip1);EVM0000406(YNL134C);EVM0002418(Yog1);EVM0002701(v1g238856);EVM0003029(SPBC1198.01);EVM0003790(xylB);EVM0004436(patD);EVM0004672(bdhA);EVM0004710(10HGO);EVM0005635(ADH6);EVM0006138(BDH1);EVM0006216(TP53I3);EVM0006479(orf1);EVM0006605(toxD);EVM0007364(adh1);EVM0007435(Ptgr1);EVM0007554(ADH1)	GO:0005753	mitochondrial proton-transporting ATP synthase complex	13	22	0.00337901	0.112859	EVM0000437(cct1);EVM0000815(--);EVM0002779(atpD);EVM0004073(--);EVM0004606(GIR2);EVM0005233(ATP5);EVM0005366(NACAD);EVM0005608(ATP17);EVM0005755(ATP4);EVM0006388(TIM11);EVM0006621(atp20);EVM0006627(ATP3);EVM0007668(ATP7)
GO:0008299	isoprenoid biosynthetic process	52	105	4.71998e-05	0.0097844	EVM0000066(UMAG_11400);EVM0000113(SPAPB1A11.03);EVM0000185(Ppox);EVM0000367(ERG9);EVM0000762(ACSM3);EVM0000863(mvd);EVM0000933(nagX);EVM0000935(Coq2);EVM0001023(At5g07800);EVM0001081(bkdB);EVM0001313(PAS_chr4_0465);EVM0001315(CYB2);EVM0001429(nahG);EVM0001480(PMK);EVM0001548(ERG7);EVM0001878(--);EVM0001934(4CL);EVM0002158(menE);EVM0002793(PDA1);EVM0002872(erg6);EVM0002951(PA1024);EVM0003291(--);E…	GO:0022853	active ion transmembrane transporter activity	95	230	0.000992869	0.0570077	EVM0000176(ecdD);EVM0000204(pho-4);EVM0000253(--);EVM0000366(atrB);EVM0000639(VhaSFD);EVM0000703(qcr7);EVM0000898(elf1);EVM0000908(VCX1);EVM0000999(HI_0418);EVM0001047(prnB);EVM0001093(fer6);EVM0001142(bfr1);EVM0001346(ptr2);EVM0001359(prnB);EVM0001447(--);EVM0001453(LAC12);EVM0001460(--);EVM0001617(--);EVM0001719(cox12);EVM0001727(crnA);EVM0001734(mppB);EVM0001801(qcr8);EVM0001985(STL1);EVM00020…	GO:1990023	mitotic spindle midzone	13	22	0.00337901	0.112859	EVM0000370(bimB);EVM0001842(KIN7L);EVM0002957(KIF20B);EVM0002961(BIM1);EVM0003728(klp5);EVM0003787(pim1);EVM0003850(ark1);EVM0005581(cdc13);EVM0005768(--);EVM0006463(bimC);EVM0006904(--);EVM0007031(rpn-8);EVM0007079(plo1)
GO:0035384	thioester biosynthetic process	31	54	4.7912e-05	0.0097844	EVM0000332(kgd1);EVM0000346(dhtkd1);EVM0000762(ACSM3);EVM0001070(PAT1);EVM0001081(bkdB);EVM0001934(4CL);EVM0002158(menE);EVM0002167(SPBC646.07c);EVM0002284(ppt-1);EVM0002631(cut6);EVM0002793(PDA1);EVM0003224(CNBN1520);EVM0003277(--);EVM0003742(4cl1);EVM0004396(lcfA);EVM0004463(Dbt);EVM0004508(4cl1);EVM0004722(Mpc1);EVM0004839(lcf1);EVM0004991(lcsA);EVM0005170(nuo21.3c);EVM0005617(MPC2);EVM0005645…	GO:0030248	cellulose binding	6	6	0.000994489	0.0570077	EVM0001111(eglD);EVM0001486(--);EVM0001890(cbh2);EVM0004535(--);EVM0005166(plyA);EVM0006648(--)	GO:0031966	mitochondrial membrane	128	360	0.00439808	0.139846	EVM0000074(rtn4ip1);EVM0000185(Ppox);EVM0000243(--);EVM0000253(--);EVM0000324(PHB2);EVM0000367(ERG9);EVM0000433(tam41);EVM0000437(cct1);EVM0000467(tim23);EVM0000474(DNAJC11);EVM0000528(psd1);EVM0000544(--);EVM0000597(TAZ);EVM0000616(nuo-24);EVM0000633(mrpl19);EVM0000699(AOX1);EVM0000703(qcr7);EVM0000752(choC);EVM0000815(--);EVM0000843(CPR);EVM0000879(RBL12);EVM0000935(Coq2);EVM0001012(CLU1);EVM00…
GO:0071616	acyl-CoA biosynthetic process	31	54	4.7912e-05	0.0097844	EVM0000332(kgd1);EVM0000346(dhtkd1);EVM0000762(ACSM3);EVM0001070(PAT1);EVM0001081(bkdB);EVM0001934(4CL);EVM0002158(menE);EVM0002167(SPBC646.07c);EVM0002284(ppt-1);EVM0002631(cut6);EVM0002793(PDA1);EVM0003224(CNBN1520);EVM0003277(--);EVM0003742(4cl1);EVM0004396(lcfA);EVM0004463(Dbt);EVM0004508(4cl1);EVM0004722(Mpc1);EVM0004839(lcf1);EVM0004991(lcsA);EVM0005170(nuo21.3c);EVM0005617(MPC2);EVM0005645…	GO:0003995	acyl-CoA dehydrogenase activity	10	13	0.00102583	0.0570077	EVM0001053(Aldh6a1);EVM0001707(Acadsb);EVM0002167(SPBC646.07c);EVM0002924(--);EVM0003046(vdh);EVM0003910(CG12262);EVM0004106(ACX1.2);EVM0004362(POX2);EVM0005184(IVD);EVM0007368(ACAD10)	GO:0045259	proton-transporting ATP synthase complex	14	25	0.00464844	0.139846	EVM0000437(cct1);EVM0000815(--);EVM0002779(atpD);EVM0004073(--);EVM0004606(GIR2);EVM0005233(ATP5);EVM0005366(NACAD);EVM0005608(ATP17);EVM0005732(YAT1);EVM0005755(ATP4);EVM0006388(TIM11);EVM0006621(atp20);EVM0006627(ATP3);EVM0007668(ATP7)
GO:0016054	organic acid catabolic process	130	316	5.21333e-05	0.0102972	EVM0000027(his3);EVM0000067(SPBC1773.06c);EVM0000074(rtn4ip1);EVM0000111(auh);EVM0000332(kgd1);EVM0000346(dhtkd1);EVM0000406(YNL134C);EVM0000536(guaD);EVM0000621(LAF3);EVM0000762(ACSM3);EVM0000788(SMU_1296);EVM0000799(sidH);EVM0000827(GTT1);EVM0000843(CPR);EVM0000869(PYD2);EVM0000878(ttuC');EVM0000915(LEU2);EVM0000974(aciA);EVM0001047(prnB);EVM0001053(Aldh6a1);EVM0001070(PAT1);EVM0001077(MET17);E…	GO:0030729	acetoacetate-CoA ligase activity	10	13	0.00102583	0.0570077	EVM0000762(ACSM3);EVM0001934(4CL);EVM0002158(menE);EVM0003742(4cl1);EVM0004396(lcfA);EVM0004991(lcsA);EVM0005805(4cl1);EVM0006086(ACS-1);EVM0006129(FAT1);EVM0006220(AAE7)	GO:0031304	intrinsic component of mitochondrial inner membrane	18	35	0.00474656	0.139846	EVM0000185(Ppox);EVM0000467(tim23);EVM0000474(DNAJC11);EVM0000528(psd1);EVM0000544(--);EVM0000935(Coq2);EVM0001297(PET191);EVM0003415(tim17);EVM0003575(--);EVM0003766(YDL183C);EVM0004602(fox-2);EVM0004722(Mpc1);EVM0004814(COX15);EVM0004973(MIC60);EVM0005617(MPC2);EVM0005917(mic10);EVM0006953(MFDX1);EVM0007301(mia40)
GO:0044272	sulfur compound biosynthetic process	131	319	5.38578e-05	0.0102972	EVM0000066(UMAG_11400);EVM0000264(metE);EVM0000325(--);EVM0000332(kgd1);EVM0000346(dhtkd1);EVM0000376(sam1);EVM0000463(--);EVM0000622(pip);EVM0000637(MET6);EVM0000716(--);EVM0000762(ACSM3);EVM0000916(palB);EVM0000933(nagX);EVM0001070(PAT1);EVM0001077(MET17);EVM0001081(bkdB);EVM0001101(SPBC19F5.04);EVM0001183(TP);EVM0001201(YHR112C);EVM0001237(mat2b);EVM0001313(PAS_chr4_0465);EVM0001371(--);EVM000…	GO:0008756	o-succinylbenzoate-CoA ligase activity	13	19	0.00106108	0.0570077	EVM0000762(ACSM3);EVM0001934(4CL);EVM0002158(menE);EVM0003742(4cl1);EVM0004396(lcfA);EVM0004508(4cl1);EVM0004839(lcf1);EVM0004991(lcsA);EVM0005805(4cl1);EVM0006086(ACS-1);EVM0006129(FAT1);EVM0006220(AAE7);EVM0006404(LACS7)	GO:1990204	oxidoreductase complex	47	115	0.00479201	0.139846	EVM0000243(--);EVM0000253(--);EVM0000332(kgd1);EVM0000346(dhtkd1);EVM0000616(nuo-24);EVM0000703(qcr7);EVM0000878(ttuC');EVM0000915(LEU2);EVM0001059(MSY001_2108);EVM0001081(bkdB);EVM0001290(ETFB);EVM0001734(mppB);EVM0001801(qcr8);EVM0002056(nuo-31);EVM0002180(NDUFA5);EVM0002489(--);EVM0002631(cut6);EVM0002793(PDA1);EVM0002982(ucr-1);EVM0003130(At2g02050);EVM0003277(--);EVM0003291(--);EVM0003550(SP…
GO:0042908	xenobiotic transport	76	168	5.58689e-05	0.0102972	EVM0000176(ecdD);EVM0000196(mfs1);EVM0000298(SPAC1002.16c);EVM0000898(elf1);EVM0000999(HI_0418);EVM0001093(fer6);EVM0001305(cnsO);EVM0001617(--);EVM0001629(FUB11);EVM0001727(crnA);EVM0001747(DIC1);EVM0001870(LAC12);EVM0001884(SPAC1399.02);EVM0001985(STL1);EVM0002000(mfs1);EVM0002113(TPO1_2);EVM0002124(iolT);EVM0002135(SPBC16H5.08c);EVM0002232(ecdD);EVM0002321(aac);EVM0002409(ecdD);EVM0002535(YJR1…	GO:0016628	oxidoreductase activity, acting on the CH-CH group of donors, NAD or NADP as acceptor	42	88	0.00107258	0.0570077	EVM0000719(NMRAL1);EVM0001031(--);EVM0001421(YKL071W);EVM0001580(aflD);EVM0001707(Acadsb);EVM0002122(HSD17B11);EVM0002167(SPBC646.07c);EVM0002244(mpl6);EVM0002404(SOU1);EVM0002797(YALI0B16192g);EVM0002827(apdG);EVM0002842(--);EVM0002933(apdG);EVM0002999(SDR4);EVM0003226(hsdl2);EVM0003910(CG12262);EVM0004067(yhdF);EVM0004202(rhlG);EVM0004475(AASS);EVM0004602(fox-2);EVM0004619(RED2);EVM0004680(fabG…	GO:0000775	chromosome, centromeric region	63	162	0.00485515	0.139846	EVM0000352(--);EVM0000412(mis13);EVM0000545(CBF5);EVM0000905(--);EVM0001060(rec8);EVM0001085(nek2);EVM0001169(--);EVM0001377(RAD51);EVM0001523(SPBC23E6.02);EVM0001552(cut3);EVM0001560(SEC13);EVM0001622(nudA);EVM0001842(KIN7L);EVM0001943(BUB3);EVM0001954(--);EVM0002134(bub1);EVM0002207(--);EVM0002587(mph1);EVM0002620(hsk1);EVM0002749(--);EVM0002961(BIM1);EVM0003014(--);EVM0003432(cnd2);EVM0003619(…
GO:0019350	teichoic acid biosynthetic process	14	18	5.72369e-05	0.0102972	EVM0000762(ACSM3);EVM0001934(4CL);EVM0002158(menE);EVM0003550(SPAC4H3.09);EVM0003742(4cl1);EVM0004396(lcfA);EVM0004508(4cl1);EVM0004839(lcf1);EVM0004991(lcsA);EVM0005805(4cl1);EVM0006086(ACS-1);EVM0006129(FAT1);EVM0006220(AAE7);EVM0006404(LACS7)	GO:0015453	oxidoreduction-driven active transmembrane transporter activity	27	51	0.00121734	0.0631237	EVM0000243(--);EVM0000253(--);EVM0000616(nuo-24);EVM0000703(qcr7);EVM0001018(bos1);EVM0001719(cox12);EVM0001734(mppB);EVM0001801(qcr8);EVM0002056(nuo-31);EVM0002180(NDUFA5);EVM0002489(--);EVM0002534(cya-4);EVM0002982(ucr-1);EVM0003130(At2g02050);EVM0003550(SPAC4H3.09);EVM0003575(--);EVM0003604(--);EVM0003739(cox-6);EVM0003804(COX19);EVM0003991(GPHN);EVM0004814(COX15);EVM0004951(--);EVM0005073(cox…	GO:0000786	nucleosome	11	18	0.00490476	0.139846	EVM0003188(hhfA);EVM0004803(HHT2);EVM0005063(HHT2);EVM0005293(--);EVM0006375(HHT2);EVM0006511(HTZ1);EVM0006671(hta1);EVM0007288(hhfA);EVM0007700(hrk1);MSTRG.1191(HTA2);MSTRG.2444(hhfA)
GO:0046374	teichoic acid metabolic process	14	18	5.72369e-05	0.0102972	EVM0000762(ACSM3);EVM0001934(4CL);EVM0002158(menE);EVM0003550(SPAC4H3.09);EVM0003742(4cl1);EVM0004396(lcfA);EVM0004508(4cl1);EVM0004839(lcf1);EVM0004991(lcsA);EVM0005805(4cl1);EVM0006086(ACS-1);EVM0006129(FAT1);EVM0006220(AAE7);EVM0006404(LACS7)	GO:0016634	oxidoreductase activity, acting on the CH-CH group of donors, oxygen as acceptor	17	28	0.00138355	0.0698503	EVM0000066(UMAG_11400);EVM0000185(Ppox);EVM0001429(nahG);EVM0002438(ACOX1);EVM0003291(--);EVM0003662(PA1538);EVM0003801(CPX);EVM0003957(fer8);EVM0004106(ACX1.2);EVM0004173(NGR_a03290);EVM0004362(POX2);EVM0004690(moxY);EVM0005264(SPAC1F5.03c);EVM0006471(osm1);EVM0006921(ktnD);EVM0006960(al-1);EVM0007596(--)	GO:0005576	extracellular region	95	261	0.00648356	0.180459	EVM0000158(ARB_03719);EVM0000210(Dnajc3);EVM0000338(pca-2);EVM0000350(ansZ);EVM0000452(exgB);EVM0000615(cdd);EVM0000637(MET6);EVM0000693(tpiA);EVM0000883(flr);EVM0000920(gdh);EVM0000974(aciA);EVM0001111(eglD);EVM0001303(fhkC);EVM0001354(--);EVM0001462(SEC61G);EVM0001486(--);EVM0001548(ERG7);EVM0001642(gap1);EVM0001756(cat-1);EVM0001794(yars1);EVM0001890(cbh2);EVM0001920(img2);EVM0001930(PSMD6);EV…
GO:0046395	carboxylic acid catabolic process	129	314	6.01312e-05	0.0105663	EVM0000027(his3);EVM0000067(SPBC1773.06c);EVM0000074(rtn4ip1);EVM0000111(auh);EVM0000332(kgd1);EVM0000346(dhtkd1);EVM0000406(YNL134C);EVM0000536(guaD);EVM0000621(LAF3);EVM0000762(ACSM3);EVM0000788(SMU_1296);EVM0000799(sidH);EVM0000827(GTT1);EVM0000843(CPR);EVM0000869(PYD2);EVM0000878(ttuC');EVM0000915(LEU2);EVM0000974(aciA);EVM0001047(prnB);EVM0001053(Aldh6a1);EVM0001070(PAT1);EVM0001077(MET17);E…	GO:0051287	NAD binding	71	166	0.00141278	0.0698503	EVM0000032(ghrB);EVM0000067(SPBC1773.06c);EVM0000074(rtn4ip1);EVM0000580(Cgl2355);EVM0000719(NMRAL1);EVM0000915(LEU2);EVM0000974(aciA);EVM0001237(mat2b);EVM0001421(YKL071W);EVM0001580(aflD);EVM0001642(gap1);EVM0001729(SPAC1A6.10);EVM0002122(HSD17B11);EVM0002244(mpl6);EVM0002377(--);EVM0002404(SOU1);EVM0002418(Yog1);EVM0002533(HST3);EVM0002680(yfmJ);EVM0002701(v1g238856);EVM0002797(YALI0B16192g);E…	GO:0000136	mannan polymerase complex	4	4	0.00735462	0.191057	EVM0001162(mnn9);EVM0004584(OCH1);EVM0005100(anp1);EVM0007665(och1)
GO:0046394	carboxylic acid biosynthetic process	220	579	8.29406e-05	0.0142432	EVM0000027(his3);EVM0000032(ghrB);EVM0000057(Pbld2);EVM0000066(UMAG_11400);EVM0000067(SPBC1773.06c);EVM0000113(SPAPB1A11.03);EVM0000142(ARA2);EVM0000264(metE);EVM0000325(--);EVM0000333(PUDP);EVM0000458(SPAC513.07);EVM0000463(--);EVM0000464(--);EVM0000494(asn1);EVM0000505(FAH12);EVM0000580(Cgl2355);EVM0000622(pip);EVM0000637(MET6);EVM0000693(tpiA);EVM0000716(--);EVM0000719(NMRAL1);EVM0000762(ACSM3…	GO:0016860	intramolecular oxidoreductase activity	34	69	0.00158062	0.0762454	EVM0000111(auh);EVM0000113(SPAPB1A11.03);EVM0000693(tpiA);EVM0000712(txl1);EVM0000799(sidH);EVM0001101(SPBC19F5.04);EVM0001315(CYB2);EVM0002187(ost3);EVM0002936(pmi1);EVM0002939(ECI1);EVM0002951(PA1024);EVM0003112(MRI1);EVM0003879(TXN);EVM0004227(PGR);EVM0004771(grx4);EVM0004816(png-1);EVM0004858(MAN1);EVM0004870(ech-6);EVM0004971(hisHF);EVM0005151(--);EVM0005219(erg-1);EVM0005309(MPG1);EVM000543…	GO:0000796	condensin complex	4	4	0.00735462	0.191057	EVM0001552(cut3);EVM0003432(cnd2);EVM0005869(cnd1);EVM0007433(YCG1)
GO:0008610	lipid biosynthetic process	172	439	8.49313e-05	0.0142609	EVM0000066(UMAG_11400);EVM0000113(SPAPB1A11.03);EVM0000170(bst1);EVM0000185(Ppox);EVM0000234(PIGU);EVM0000284(pld1);EVM0000312(sur2);EVM0000333(PUDP);EVM0000367(ERG9);EVM0000433(tam41);EVM0000458(SPAC513.07);EVM0000464(--);EVM0000466(Sc5d);EVM0000505(FAH12);EVM0000512(CIPK28);EVM0000528(psd1);EVM0000597(TAZ);EVM0000719(NMRAL1);EVM0000752(choC);EVM0000762(ACSM3);EVM0000843(CPR);EVM0000863(mvd);EVM…	GO:0046943	carboxylic acid transmembrane transporter activity	63	145	0.00161385	0.0762454	EVM0000176(ecdD);EVM0000196(mfs1);EVM0000366(atrB);EVM0000898(elf1);EVM0000999(HI_0418);EVM0001047(prnB);EVM0001093(fer6);EVM0001142(bfr1);EVM0001359(prnB);EVM0001453(LAC12);EVM0001629(FUB11);EVM0001727(crnA);EVM0001747(DIC1);EVM0001884(SPAC1399.02);EVM0001985(STL1);EVM0002000(mfs1);EVM0002074(--);EVM0002124(iolT);EVM0002135(SPBC16H5.08c);EVM0002232(ecdD);EVM0002272(PUT4);EVM0002409(ecdD);EVM0002…	GO:0005854	nascent polypeptide-associated complex	4	4	0.00735462	0.191057	EVM0003781(egd1);EVM0004012(FKBP1);EVM0005366(NACAD);EVM0007668(ATP7)
GO:0006790	sulfur compound metabolic process	200	521	9.11022e-05	0.0149645	EVM0000066(UMAG_11400);EVM0000264(metE);EVM0000325(--);EVM0000332(kgd1);EVM0000346(dhtkd1);EVM0000366(atrB);EVM0000376(sam1);EVM0000463(--);EVM0000622(pip);EVM0000637(MET6);EVM0000712(txl1);EVM0000716(--);EVM0000752(choC);EVM0000762(ACSM3);EVM0000788(SMU_1296);EVM0000827(GTT1);EVM0000843(CPR);EVM0000863(mvd);EVM0000898(elf1);EVM0000916(palB);EVM0000933(nagX);EVM0000976(GRX5);EVM0001023(At5g07800)…	GO:0016405	CoA-ligase activity	14	22	0.00195794	0.0895794	EVM0000762(ACSM3);EVM0001934(4CL);EVM0002158(menE);EVM0003742(4cl1);EVM0004396(lcfA);EVM0004508(4cl1);EVM0004839(lcf1);EVM0004991(lcsA);EVM0005805(4cl1);EVM0006086(ACS-1);EVM0006129(FAT1);EVM0006220(AAE7);EVM0006404(LACS7);EVM0006437(--)	GO:0016507	mitochondrial fatty acid beta-oxidation multienzyme complex	8	12	0.0080583	0.200429	EVM0000111(auh);EVM0000799(sidH);EVM0002939(ECI1);EVM0003662(PA1538);EVM0004227(PGR);EVM0004870(ech-6);EVM0006610(hbdA);EVM0006788(hibch)
GO:0006119	oxidative phosphorylation	37	70	0.000104364	0.0167782	EVM0000243(--);EVM0000253(--);EVM0000324(PHB2);EVM0000597(TAZ);EVM0000616(nuo-24);EVM0000703(qcr7);EVM0001018(bos1);EVM0001020(YPL107W);EVM0001290(ETFB);EVM0001514(phb1);EVM0001719(cox12);EVM0001734(mppB);EVM0001801(qcr8);EVM0001988(SPBC16E9.10c);EVM0002056(nuo-31);EVM0002180(NDUFA5);EVM0002489(--);EVM0002534(cya-4);EVM0002779(atpD);EVM0002982(ucr-1);EVM0003130(At2g02050);EVM0003303(FH);EVM000355…	GO:0005342	organic acid transmembrane transporter activity	63	146	0.00198035	0.0895794	EVM0000176(ecdD);EVM0000196(mfs1);EVM0000366(atrB);EVM0000898(elf1);EVM0000999(HI_0418);EVM0001047(prnB);EVM0001093(fer6);EVM0001142(bfr1);EVM0001359(prnB);EVM0001453(LAC12);EVM0001629(FUB11);EVM0001727(crnA);EVM0001747(DIC1);EVM0001884(SPAC1399.02);EVM0001985(STL1);EVM0002000(mfs1);EVM0002074(--);EVM0002124(iolT);EVM0002135(SPBC16H5.08c);EVM0002232(ecdD);EVM0002272(PUT4);EVM0002409(ecdD);EVM0002…	GO:0036125	fatty acid beta-oxidation multienzyme complex	8	12	0.0080583	0.200429	EVM0000111(auh);EVM0000799(sidH);EVM0002939(ECI1);EVM0003662(PA1538);EVM0004227(PGR);EVM0004870(ech-6);EVM0006610(hbdA);EVM0006788(hibch)
GO:0044255	cellular lipid metabolic process	208	547	0.00012601	0.0198361	EVM0000066(UMAG_11400);EVM0000111(auh);EVM0000113(SPAPB1A11.03);EVM0000170(bst1);EVM0000185(Ppox);EVM0000234(PIGU);EVM0000284(pld1);EVM0000312(sur2);EVM0000333(PUDP);EVM0000367(ERG9);EVM0000433(tam41);EVM0000458(SPAC513.07);EVM0000464(--);EVM0000466(Sc5d);EVM0000505(FAH12);EVM0000512(CIPK28);EVM0000528(psd1);EVM0000597(TAZ);EVM0000752(choC);EVM0000762(ACSM3);EVM0000783(--);EVM0000799(sidH);EVM000…	GO:0050607	mycothiol-dependent formaldehyde dehydrogenase activity	18	31	0.002053	0.0909308	EVM0000067(SPBC1773.06c);EVM0000074(rtn4ip1);EVM0001729(SPAC1A6.10);EVM0002377(--);EVM0002418(Yog1);EVM0002701(v1g238856);EVM0003029(SPBC1198.01);EVM0003790(xylB);EVM0004436(patD);EVM0004672(bdhA);EVM0004710(10HGO);EVM0005635(ADH6);EVM0006138(BDH1);EVM0006216(TP53I3);EVM0006479(orf1);EVM0006605(toxD);EVM0007364(adh1);EVM0007554(ADH1)	GO:0072686	mitotic spindle	26	58	0.00832204	0.202676	EVM0000352(--);EVM0000370(bimB);EVM0001012(CLU1);EVM0001169(--);EVM0001191(CRK2);EVM0001842(KIN7L);EVM0002473(TBCB);EVM0002620(hsk1);EVM0002805(WRAP73);EVM0002957(KIF20B);EVM0002961(BIM1);EVM0003728(klp5);EVM0003787(pim1);EVM0003850(ark1);EVM0004501(--);EVM0005412(--);EVM0005581(cdc13);EVM0005768(--);EVM0006215(clc1);EVM0006463(bimC);EVM0006568(mad2);EVM0006889(dad3);EVM0006904(--);EVM0007031(rpn…
GO:0015980	energy derivation by oxidation of organic compounds	123	302	0.000140128	0.0216083	EVM0000054(YPI1);EVM0000066(UMAG_11400);EVM0000067(SPBC1773.06c);EVM0000074(rtn4ip1);EVM0000243(--);EVM0000253(--);EVM0000324(PHB2);EVM0000332(kgd1);EVM0000346(dhtkd1);EVM0000406(YNL134C);EVM0000597(TAZ);EVM0000616(nuo-24);EVM0000617(cyp1);EVM0000622(pip);EVM0000703(qcr7);EVM0000722(--);EVM0000733(YIL166C);EVM0000878(ttuC');EVM0000915(LEU2);EVM0001018(bos1);EVM0001020(YPL107W);EVM0001059(MSY001_2…	GO:0003987	acetate-CoA ligase activity	13	20	0.00215773	0.0936191	EVM0000762(ACSM3);EVM0001934(4CL);EVM0002158(menE);EVM0003742(4cl1);EVM0004396(lcfA);EVM0004508(4cl1);EVM0004839(lcf1);EVM0004991(lcsA);EVM0005805(4cl1);EVM0006086(ACS-1);EVM0006129(FAT1);EVM0006220(AAE7);EVM0006404(LACS7)	GO:0001405	PAM complex, Tim23 associated import motor	5	6	0.00976166	0.210702	EVM0004542(TIM44);EVM0004543(mge1);EVM0004855(AN6010);EVM0006542(PAM18);EVM0007087(un-4)
GO:1901605	alpha-amino acid metabolic process	167	429	0.000160334	0.0237617	EVM0000027(his3);EVM0000032(ghrB);EVM0000057(Pbld2);EVM0000066(UMAG_11400);EVM0000067(SPBC1773.06c);EVM0000074(rtn4ip1);EVM0000111(auh);EVM0000113(SPAPB1A11.03);EVM0000264(metE);EVM0000325(--);EVM0000332(kgd1);EVM0000333(PUDP);EVM0000346(dhtkd1);EVM0000376(sam1);EVM0000406(YNL134C);EVM0000463(--);EVM0000494(asn1);EVM0000536(guaD);EVM0000580(Cgl2355);EVM0000637(MET6);EVM0000693(tpiA);EVM0000719(NM…	GO:0016289	CoA hydrolase activity	10	14	0.0025726	0.109387	EVM0000111(auh);EVM0000799(sidH);EVM0002284(ppt-1);EVM0002754(Acot8);EVM0002939(ECI1);EVM0004227(PGR);EVM0004870(ech-6);EVM0005388(SPBC31F10.02);EVM0005470(ach1);EVM0006788(hibch)	GO:0005751	mitochondrial respiratory chain complex IV	5	6	0.00976166	0.210702	EVM0001719(cox12);EVM0002534(cya-4);EVM0002982(ucr-1);EVM0003739(cox-6);EVM0005073(cox13)
GO:1901606	alpha-amino acid catabolic process	71	159	0.000160382	0.0237617	EVM0000027(his3);EVM0000067(SPBC1773.06c);EVM0000074(rtn4ip1);EVM0000111(auh);EVM0000332(kgd1);EVM0000346(dhtkd1);EVM0000406(YNL134C);EVM0000788(SMU_1296);EVM0000827(GTT1);EVM0001053(Aldh6a1);EVM0001070(PAT1);EVM0001077(MET17);EVM0001201(YHR112C);EVM0001243(kynu);EVM0001366(fahd1);EVM0001604(SPAC56E4.03);EVM0001820(aldA);EVM0001938(bioF);EVM0002418(Yog1);EVM0002631(cut6);EVM0002701(v1g238856);EVM…	GO:0016878	acid-thiol ligase activity	16	27	0.00272222	0.113479	EVM0000762(ACSM3);EVM0001934(4CL);EVM0002158(menE);EVM0003550(SPAC4H3.09);EVM0003742(4cl1);EVM0004396(lcfA);EVM0004508(4cl1);EVM0004839(lcf1);EVM0004991(lcsA);EVM0005805(4cl1);EVM0006086(ACS-1);EVM0006129(FAT1);EVM0006220(AAE7);EVM0006404(LACS7);EVM0006437(--);EVM0007650(tca-9)	GO:0031520	plasma membrane of cell tip	5	6	0.00976166	0.210702	EVM0003680(L1);EVM0003712(thi9);EVM0004318(pkd2);EVM0005700(pgt1);EVM0006753(BAR1)
GO:0006520	cellular amino acid metabolic process	214	567	0.000167625	0.0243573	EVM0000027(his3);EVM0000032(ghrB);EVM0000057(Pbld2);EVM0000066(UMAG_11400);EVM0000067(SPBC1773.06c);EVM0000074(rtn4ip1);EVM0000111(auh);EVM0000113(SPAPB1A11.03);EVM0000258(--);EVM0000264(metE);EVM0000321(rar1);EVM0000325(--);EVM0000332(kgd1);EVM0000333(PUDP);EVM0000346(dhtkd1);EVM0000350(ansZ);EVM0000376(sam1);EVM0000406(YNL134C);EVM0000463(--);EVM0000494(asn1);EVM0000531(AN2882);EVM0000536(guaD)…	GO:0050660	flavin adenine dinucleotide binding	41	89	0.00283143	0.115762	EVM0000066(UMAG_11400);EVM0000185(Ppox);EVM0000843(CPR);EVM0000933(nagX);EVM0001023(At5g07800);EVM0001059(MSY001_2108);EVM0001429(nahG);EVM0001495(CYB5R4);EVM0001707(Acadsb);EVM0001714(str4);EVM0002381(mobA);EVM0002827(apdG);EVM0002933(apdG);EVM0002976(ARB_07056);EVM0003291(--);EVM0003662(PA1538);EVM0003834(YUC11);EVM0003910(CG12262);EVM0003922(MSY001_2108);EVM0003951(MSY001_2108);EVM0004064(aspB…	GO:0045250	cytosolic pyruvate dehydrogenase complex	5	6	0.00976166	0.210702	EVM0000332(kgd1);EVM0000346(dhtkd1);EVM0002793(PDA1);EVM0003277(--);EVM0006801(BCKDHA)
GO:1901293	nucleoside phosphate biosynthetic process	121	298	0.000185022	0.0260891	EVM0000066(UMAG_11400);EVM0000067(SPBC1773.06c);EVM0000113(SPAPB1A11.03);EVM0000332(kgd1);EVM0000333(PUDP);EVM0000346(dhtkd1);EVM0000433(tam41);EVM0000437(cct1);EVM0000451(dut-1);EVM0000494(asn1);EVM0000536(guaD);EVM0000597(TAZ);EVM0000621(LAF3);EVM0000693(tpiA);EVM0000762(ACSM3);EVM0000815(--);EVM0000869(PYD2);EVM0000935(Coq2);EVM0001059(MSY001_2108);EVM0001070(PAT1);EVM0001075(TMP1);EVM0001081(…	GO:0008812	choline dehydrogenase activity	5	5	0.00315083	0.12639	EVM0001059(MSY001_2108);EVM0001714(str4);EVM0003922(MSY001_2108);EVM0003951(MSY001_2108);EVM0006876(FAO3)	GO:0061617	MICOS complex	5	6	0.00976166	0.210702	EVM0000474(DNAJC11);EVM0000544(--);EVM0004602(fox-2);EVM0004973(MIC60);EVM0005917(mic10)
GO:0044282	small molecule catabolic process	158	404	0.00018645	0.0260891	EVM0000027(his3);EVM0000067(SPBC1773.06c);EVM0000074(rtn4ip1);EVM0000111(auh);EVM0000332(kgd1);EVM0000346(dhtkd1);EVM0000406(YNL134C);EVM0000536(guaD);EVM0000615(cdd);EVM0000621(LAF3);EVM0000693(tpiA);EVM0000762(ACSM3);EVM0000788(SMU_1296);EVM0000799(sidH);EVM0000827(GTT1);EVM0000843(CPR);EVM0000869(PYD2);EVM0000878(ttuC');EVM0000915(LEU2);EVM0000974(aciA);EVM0001047(prnB);EVM0001053(Aldh6a1);EVM…	GO:0016863	intramolecular oxidoreductase activity, transposing C=C bonds	14	23	0.00355853	0.140101	EVM0000111(auh);EVM0000113(SPAPB1A11.03);EVM0000799(sidH);EVM0001315(CYB2);EVM0002939(ECI1);EVM0002951(PA1024);EVM0004227(PGR);EVM0004870(ech-6);EVM0005219(erg-1);EVM0005933(IDI);EVM0006465(CYB2);EVM0006610(hbdA);EVM0006788(hibch);EVM0007130(CYB2)	GO:0005750	mitochondrial respiratory chain complex III	6	8	0.00991326	0.210702	EVM0000253(--);EVM0000703(qcr7);EVM0001734(mppB);EVM0001801(qcr8);EVM0002982(ucr-1);EVM0007268(QCR9)
GO:0019748	secondary metabolic process	47	97	0.000210586	0.0286636	EVM0000067(SPBC1773.06c);EVM0000074(rtn4ip1);EVM0000076(--);EVM0000762(ACSM3);EVM0000916(palB);EVM0001605(cpr-8);EVM0001934(4CL);EVM0002031(sA);EVM0002158(menE);EVM0002321(aac);EVM0002418(Yog1);EVM0002680(yfmJ);EVM0002701(v1g238856);EVM0003029(SPBC1198.01);EVM0003399(--);EVM0003550(SPAC4H3.09);EVM0003677(PAL);EVM0003742(4cl1);EVM0003790(xylB);EVM0003797(--);EVM0004148(GSH2);EVM0004387(hxB);EVM000…	GO:0051903	S-(hydroxymethyl)glutathione dehydrogenase activity	17	30	0.00387096	0.14963	EVM0000067(SPBC1773.06c);EVM0000074(rtn4ip1);EVM0002321(aac);EVM0002418(Yog1);EVM0002680(yfmJ);EVM0002701(v1g238856);EVM0003029(SPBC1198.01);EVM0003790(xylB);EVM0004436(patD);EVM0004672(bdhA);EVM0006138(BDH1);EVM0006216(TP53I3);EVM0006479(orf1);EVM0006605(toxD);EVM0007364(adh1);EVM0007435(Ptgr1);EVM0007554(ADH1)	GO:0045275	respiratory chain complex III	6	8	0.00991326	0.210702	EVM0000253(--);EVM0000703(qcr7);EVM0001734(mppB);EVM0001801(qcr8);EVM0002982(ucr-1);EVM0007268(QCR9)
GO:0009165	nucleotide biosynthetic process	120	296	0.000212435	0.0286636	EVM0000066(UMAG_11400);EVM0000067(SPBC1773.06c);EVM0000113(SPAPB1A11.03);EVM0000332(kgd1);EVM0000333(PUDP);EVM0000346(dhtkd1);EVM0000433(tam41);EVM0000437(cct1);EVM0000451(dut-1);EVM0000494(asn1);EVM0000536(guaD);EVM0000597(TAZ);EVM0000621(LAF3);EVM0000693(tpiA);EVM0000762(ACSM3);EVM0000815(--);EVM0000869(PYD2);EVM0000935(Coq2);EVM0001059(MSY001_2108);EVM0001070(PAT1);EVM0001075(TMP1);EVM0001081(…	GO:0004043	L-aminoadipate-semialdehyde dehydrogenase activity	12	19	0.00454073	0.172386	EVM0000762(ACSM3);EVM0001934(4CL);EVM0002158(menE);EVM0003742(4cl1);EVM0004396(lcfA);EVM0004506(UGE5);EVM0004839(lcf1);EVM0004991(lcsA);EVM0005805(4cl1);EVM0006086(ACS-1);EVM0006129(FAT1);EVM0006220(AAE7)	GO:0005697	telomerase holoenzyme complex	9	15	0.0128498	0.263533	EVM0000545(CBF5);EVM0001988(SPBC16E9.10c);EVM0002850(LSM3B);EVM0003499(TERT);EVM0005069(NOP10);EVM0005151(--);EVM0005727(SmE);EVM0006742(SmD3);EVM0007145(nat10)
GO:0006720	isoprenoid metabolic process	52	110	0.000217875	0.0288819	EVM0000066(UMAG_11400);EVM0000113(SPAPB1A11.03);EVM0000185(Ppox);EVM0000367(ERG9);EVM0000762(ACSM3);EVM0000863(mvd);EVM0000933(nagX);EVM0000935(Coq2);EVM0001023(At5g07800);EVM0001081(bkdB);EVM0001313(PAS_chr4_0465);EVM0001315(CYB2);EVM0001429(nahG);EVM0001480(PMK);EVM0001548(ERG7);EVM0001878(--);EVM0001934(4CL);EVM0002158(menE);EVM0002793(PDA1);EVM0002872(erg6);EVM0002951(PA1024);EVM0003291(--);E…	GO:0016877	ligase activity, forming carbon-sulfur bonds	23	45	0.00492946	0.182457	EVM0000032(ghrB);EVM0000762(ACSM3);EVM0000812(SCE1);EVM0001729(SPAC1A6.10);EVM0001934(4CL);EVM0002122(HSD17B11);EVM0002158(menE);EVM0003550(SPAC4H3.09);EVM0003742(4cl1);EVM0003790(xylB);EVM0004396(lcfA);EVM0004475(AASS);EVM0004508(4cl1);EVM0004839(lcf1);EVM0004991(lcsA);EVM0005805(4cl1);EVM0006086(ACS-1);EVM0006129(FAT1);EVM0006138(BDH1);EVM0006220(AAE7);EVM0006404(LACS7);EVM0006437(--);EVM000765…	GO:0045263	proton-transporting ATP synthase complex, coupling factor F(o)	9	15	0.0128498	0.263533	EVM0000815(--);EVM0004606(GIR2);EVM0005233(ATP5);EVM0005366(NACAD);EVM0005608(ATP17);EVM0005755(ATP4);EVM0006388(TIM11);EVM0006621(atp20);EVM0007668(ATP7)
GO:0007007	inner mitochondrial membrane organization	20	32	0.000222697	0.0290121	EVM0000243(--);EVM0000467(tim23);EVM0000474(DNAJC11);EVM0000544(--);EVM0000597(TAZ);EVM0001514(phb1);EVM0001661(TIM54);EVM0001764(timm13-b);EVM0001892(yidC);EVM0002685(mgr2);EVM0002779(atpD);EVM0003583(TIM8);EVM0004973(MIC60);EVM0005755(ATP4);EVM0005917(mic10);EVM0006388(TIM11);EVM0006621(atp20);EVM0006627(ATP3);EVM0007399(TIM10);EVM0007668(ATP7)	GO:0003857	3-hydroxyacyl-CoA dehydrogenase activity	11	17	0.00505379	0.182457	EVM0000111(auh);EVM0000799(sidH);EVM0002939(ECI1);EVM0003662(PA1538);EVM0004227(PGR);EVM0004602(fox-2);EVM0004870(ech-6);EVM0005466(yhdF);EVM0006610(hbdA);EVM0006788(hibch);EVM0007149(CC1G_02019)	GO:0072687	meiotic spindle	8	13	0.0156161	0.314745	EVM0000591(spn3);EVM0001060(rec8);EVM0001622(nudA);EVM0003115(spn2);EVM0003850(ark1);EVM0005190(Dhc64C);EVM0005581(cdc13);EVM0006463(bimC)
GO:0006083	acetate metabolic process	24	41	0.000227474	0.0291321	EVM0000762(ACSM3);EVM0000974(aciA);EVM0001077(MET17);EVM0001201(YHR112C);EVM0001934(4CL);EVM0002158(menE);EVM0003224(CNBN1520);EVM0003641(PCK1);EVM0003742(4cl1);EVM0003797(--);EVM0003905(ACU-7);EVM0004340(DPL1);EVM0004396(lcfA);EVM0004508(4cl1);EVM0004839(lcf1);EVM0004959(alcS);EVM0004991(lcsA);EVM0005470(ach1);EVM0005788(met17);EVM0005805(4cl1);EVM0006086(ACS-1);EVM0006129(FAT1);EVM0006220(AAE7)…	GO:0015114	phosphate ion transmembrane transporter activity	34	73	0.00506347	0.182457	EVM0000176(ecdD);EVM0000366(atrB);EVM0000898(elf1);EVM0000999(HI_0418);EVM0001093(fer6);EVM0001142(bfr1);EVM0001747(DIC1);EVM0002000(mfs1);EVM0002074(--);EVM0002124(iolT);EVM0002135(SPBC16H5.08c);EVM0002232(ecdD);EVM0002409(ecdD);EVM0002624(SPAC20G4.01);EVM0002825(PLT6);EVM0002901(bms1);EVM0003141(RLI1);EVM0003225(ght2);EVM0003421(SYG1);EVM0003449(ADP1);EVM0003955(YCF1);EVM0004221(YBT1);EVM000422…	GO:0009277	fungal-type cell wall	15	31	0.018954	0.375546	EVM0000158(ARB_03719);EVM0000591(spn3);EVM0000637(MET6);EVM0000693(tpiA);EVM0001756(cat-1);EVM0002068(PEP4);EVM0003680(L1);EVM0003775(Eno);EVM0004855(AN6010);EVM0005309(MPG1);EVM0005501(--);EVM0005856(--);EVM0006644(IPP1);EVM0006817(INO1);EVM0007228(AFUA_4G09580)
GO:0008608	attachment of spindle microtubules to kinetochore	27	48	0.000234077	0.0294781	EVM0000352(--);EVM0000905(--);EVM0001060(rec8);EVM0001085(nek2);EVM0001096(rec12);EVM0001169(--);EVM0001622(nudA);EVM0001842(KIN7L);EVM0001943(BUB3);EVM0001954(--);EVM0002134(bub1);EVM0002587(mph1);EVM0002961(BIM1);EVM0003432(cnd2);EVM0003619(--);EVM0003728(klp5);EVM0003748(hhp1);EVM0003850(ark1);EVM0003928(--);EVM0003981(nuf2);EVM0004501(--);EVM0005190(Dhc64C);EVM0005412(--);EVM0005768(--);EVM00…	GO:0005402	carbohydrate:cation symporter activity	8	11	0.00612271	0.216948	EVM0000176(ecdD);EVM0002409(ecdD);EVM0004035(STL1);EVM0005839(--);EVM0005860(ecdD);EVM0006017(YBR241C);EVM0006359(SPCC18.02);EVM0006585(STL1)	GO:0009986	cell surface	24	56	0.0205672	0.400717	EVM0000324(PHB2);EVM0000452(exgB);EVM0000637(MET6);EVM0000693(tpiA);EVM0001186(PRDX2);EVM0001273(HIS1);EVM0001325(--);EVM0001460(--);EVM0001514(phb1);EVM0002068(PEP4);EVM0002904(amyD);EVM0002953(--);EVM0003775(Eno);EVM0003852(--);EVM0003889(ARB_01864);EVM0004855(AN6010);EVM0005309(MPG1);EVM0005366(NACAD);EVM0005412(--);EVM0005856(--);EVM0006706(PIG1);EVM0006817(INO1);EVM0007160(rer1);EVM0007228(A…
GO:0009226	nucleotide-sugar biosynthetic process	19	30	0.000249689	0.0309287	EVM0000952(Uap1);EVM0001237(mat2b);EVM0001421(YKL071W);EVM0002122(HSD17B11);EVM0002514(AGM1);EVM0002681(Os02g0717700);EVM0002917(galT);EVM0002999(SDR4);EVM0003596(pmm1);EVM0004212(SEC);EVM0004506(UGE5);EVM0004574(ERG26);EVM0004619(RED2);EVM0004858(MAN1);EVM0005036(SPBC13G1.02);EVM0005309(MPG1);EVM0005353(SPAC513.07);EVM0006166(MAN1);EVM0006776(UGD5)	GO:0004312	fatty acid synthase activity	31	66	0.0062416	0.217535	EVM0000458(SPAC513.07);EVM0001370(ELO2);EVM0001421(YKL071W);EVM0001580(aflD);EVM0002122(HSD17B11);EVM0002244(mpl6);EVM0002404(SOU1);EVM0002418(Yog1);EVM0002797(YALI0B16192g);EVM0002842(--);EVM0002999(SDR4);EVM0003226(hsdl2);EVM0004067(yhdF);EVM0004202(rhlG);EVM0004602(fox-2);EVM0004619(RED2);EVM0004680(fabG);EVM0004884(fasA);EVM0005127(ARMGADRAFT_1018421);EVM0005164(FAS1);EVM0005340(TM_0325);EVM0…	GO:0045240	dihydrolipoyl dehydrogenase complex	9	16	0.0218418	0.402503	EVM0000332(kgd1);EVM0000346(dhtkd1);EVM0001081(bkdB);EVM0002631(cut6);EVM0002793(PDA1);EVM0004463(Dbt);EVM0005645(DBT);EVM0006801(BCKDHA);EVM0007719(mccA)
GO:0006811	ion transport	215	574	0.000270953	0.0326274	EVM0000005(FDD123);EVM0000053(--);EVM0000061(AIM25);EVM0000176(ecdD);EVM0000196(mfs1);EVM0000204(pho-4);EVM0000253(--);EVM0000324(PHB2);EVM0000366(atrB);EVM0000437(cct1);EVM0000446(dhkJ);EVM0000639(VhaSFD);EVM0000703(qcr7);EVM0000719(NMRAL1);EVM0000760(AQY1);EVM0000815(--);EVM0000843(CPR);EVM0000883(flr);EVM0000898(elf1);EVM0000908(VCX1);EVM0000950(luxQ);EVM0000999(HI_0418);EVM0001058(SPAC869.05c…	GO:0009055	electron transfer activity	46	106	0.00669372	0.22953	EVM0000243(--);EVM0000253(--);EVM0000405(CYT1);EVM0000616(nuo-24);EVM0000703(qcr7);EVM0000843(CPR);EVM0000976(GRX5);EVM0001018(bos1);EVM0001290(ETFB);EVM0001707(Acadsb);EVM0001719(cox12);EVM0001734(mppB);EVM0001801(qcr8);EVM0001864(FRO6);EVM0002056(nuo-31);EVM0002180(NDUFA5);EVM0002489(--);EVM0002534(cya-4);EVM0002982(ucr-1);EVM0003059(GRX1);EVM0003130(At2g02050);EVM0003141(RLI1);EVM0003550(SPAC4…	GO:0005874	microtubule	37	94	0.0221983	0.402503	EVM0000352(--);EVM0000437(cct1);EVM0000453(--);EVM0000545(CBF5);EVM0000591(spn3);EVM0000905(--);EVM0001085(nek2);EVM0001622(nudA);EVM0001842(KIN7L);EVM0002052(ndk-1);EVM0002207(--);EVM0002455(--);EVM0002473(TBCB);EVM0002957(KIF20B);EVM0002961(BIM1);EVM0002990(TUBB);EVM0003115(spn2);EVM0003458(SPAC3H5.08c);EVM0003555(POLL);EVM0003728(klp5);EVM0003812(cct8);EVM0003850(ark1);EVM0003981(nuf2);EVM0004…
GO:0015718	monocarboxylic acid transport	49	103	0.000272039	0.0326274	EVM0000176(ecdD);EVM0000196(mfs1);EVM0000366(atrB);EVM0000760(AQY1);EVM0000898(elf1);EVM0000999(HI_0418);EVM0001093(fer6);EVM0001142(bfr1);EVM0001453(LAC12);EVM0001629(FUB11);EVM0001727(crnA);EVM0001884(SPAC1399.02);EVM0001985(STL1);EVM0002000(mfs1);EVM0002074(--);EVM0002124(iolT);EVM0002135(SPBC16H5.08c);EVM0002232(ecdD);EVM0002409(ecdD);EVM0002624(SPAC20G4.01);EVM0002662(cdmB);EVM0002869(acpA);…	GO:0071949	FAD binding	21	41	0.00687449	0.231987	EVM0000066(UMAG_11400);EVM0000185(Ppox);EVM0000933(nagX);EVM0001429(nahG);EVM0002381(mobA);EVM0003291(--);EVM0003662(PA1538);EVM0003834(YUC11);EVM0004064(aspB);EVM0004106(ACX1.2);EVM0004362(POX2);EVM0005546(ERG1);EVM0006138(BDH1);EVM0006143(mobA);EVM0006351(fdxr);EVM0006401(hmt2);EVM0006471(osm1);EVM0006672(POX2);EVM0006876(FAO3);EVM0006948(atA);EVM0006960(al-1)	GO:0030981	cortical microtubule cytoskeleton	6	9	0.0223971	0.402503	EVM0000352(--);EVM0001622(nudA);EVM0002961(BIM1);EVM0003529(apsA);EVM0005190(Dhc64C);EVM0006904(--)
GO:0006629	lipid metabolic process	229	617	0.000317067	0.0374337	EVM0000066(UMAG_11400);EVM0000111(auh);EVM0000113(SPAPB1A11.03);EVM0000170(bst1);EVM0000185(Ppox);EVM0000186(--);EVM0000234(PIGU);EVM0000249(PaG_04054);EVM0000284(pld1);EVM0000312(sur2);EVM0000325(--);EVM0000333(PUDP);EVM0000367(ERG9);EVM0000433(tam41);EVM0000458(SPAC513.07);EVM0000464(--);EVM0000466(Sc5d);EVM0000505(FAH12);EVM0000512(CIPK28);EVM0000528(psd1);EVM0000597(TAZ);EVM0000719(NMRAL1);EV…	GO:0004029	aldehyde dehydrogenase (NAD+) activity	15	27	0.0083872	0.27017	EVM0000067(SPBC1773.06c);EVM0001053(Aldh6a1);EVM0001820(aldA);EVM0002403(--);EVM0002701(v1g238856);EVM0002772(betB);EVM0002846(ALDH7A1);EVM0003029(SPBC1198.01);EVM0003046(vdh);EVM0003790(xylB);EVM0004436(patD);EVM0004672(bdhA);EVM0006138(BDH1);EVM0006216(TP53I3);EVM0006479(orf1)	GO:0000274	mitochondrial proton-transporting ATP synthase, stator stalk	3	3	0.0251349	0.402503	EVM0005233(ATP5);EVM0005755(ATP4);EVM0007668(ATP7)
GO:1901135	carbohydrate derivative metabolic process	242	656	0.000323527	0.0376088	EVM0000066(UMAG_11400);EVM0000113(SPAPB1A11.03);EVM0000170(bst1);EVM0000234(PIGU);EVM0000243(--);EVM0000253(--);EVM0000312(sur2);EVM0000332(kgd1);EVM0000333(PUDP);EVM0000346(dhtkd1);EVM0000437(cct1);EVM0000451(dut-1);EVM0000494(asn1);EVM0000536(guaD);EVM0000597(TAZ);EVM0000615(cdd);EVM0000616(nuo-24);EVM0000621(LAF3);EVM0000693(tpiA);EVM0000703(qcr7);EVM0000719(NMRAL1);EVM0000752(choC);EVM0000762…	GO:0004030	aldehyde dehydrogenase [NAD(P)+] activity	15	27	0.0083872	0.27017	EVM0000067(SPBC1773.06c);EVM0001053(Aldh6a1);EVM0001820(aldA);EVM0002403(--);EVM0002701(v1g238856);EVM0002772(betB);EVM0002846(ALDH7A1);EVM0003029(SPBC1198.01);EVM0003046(vdh);EVM0003790(xylB);EVM0004436(patD);EVM0004672(bdhA);EVM0006138(BDH1);EVM0006216(TP53I3);EVM0006479(orf1)	GO:0000444	MIS12/MIND type complex	3	3	0.0251349	0.402503	EVM0000412(mis13);EVM0001954(--);EVM0005919(--)
GO:0009237	siderophore metabolic process	13	18	0.000375575	0.0423559	EVM0000762(ACSM3);EVM0001934(4CL);EVM0002158(menE);EVM0003742(4cl1);EVM0004396(lcfA);EVM0004508(4cl1);EVM0004839(lcf1);EVM0005172(URBS1);EVM0005805(4cl1);EVM0006086(ACS-1);EVM0006129(FAT1);EVM0006220(AAE7);EVM0006404(LACS7)	GO:0008137	NADH dehydrogenase (ubiquinone) activity	15	27	0.0083872	0.27017	EVM0000243(--);EVM0000616(nuo-24);EVM0001018(bos1);EVM0002056(nuo-31);EVM0002180(NDUFA5);EVM0002489(--);EVM0003130(At2g02050);EVM0003550(SPAC4H3.09);EVM0003575(--);EVM0003604(--);EVM0003804(COX19);EVM0004951(--);EVM0005170(nuo21.3c);EVM0005652(nuo20.9);EVM0007722(--)	GO:0005756	mitochondrial proton-transporting ATP synthase, central stalk	3	3	0.0251349	0.402503	EVM0002779(atpD);EVM0005233(ATP5);EVM0006627(ATP3)
GO:0019290	siderophore biosynthetic process	13	18	0.000375575	0.0423559	EVM0000762(ACSM3);EVM0001934(4CL);EVM0002158(menE);EVM0003742(4cl1);EVM0004396(lcfA);EVM0004508(4cl1);EVM0004839(lcf1);EVM0005172(URBS1);EVM0005805(4cl1);EVM0006086(ACS-1);EVM0006129(FAT1);EVM0006220(AAE7);EVM0006404(LACS7)	GO:0015399	primary active transmembrane transporter activity	81	205	0.00905875	0.287446	EVM0000243(--);EVM0000253(--);EVM0000366(atrB);EVM0000467(tim23);EVM0000616(nuo-24);EVM0000639(VhaSFD);EVM0000703(qcr7);EVM0000898(elf1);EVM0001018(bos1);EVM0001093(fer6);EVM0001142(bfr1);EVM0001273(HIS1);EVM0001429(nahG);EVM0001447(--);EVM0001460(--);EVM0001462(SEC61G);EVM0001470(YVC1);EVM0001552(cut3);EVM0001719(cox12);EVM0001734(mppB);EVM0001801(qcr8);EVM0001892(yidC);EVM0001988(SPBC16E9.10c);…	GO:0005784	Sec61 translocon complex	3	3	0.0251349	0.402503	EVM0001462(SEC61G);EVM0004731(SBH1);EVM0005232(sec-61)
GO:0008643	carbohydrate transport	58	128	0.000395	0.0438915	EVM0000176(ecdD);EVM0000196(mfs1);EVM0000366(atrB);EVM0000898(elf1);EVM0000999(HI_0418);EVM0001093(fer6);EVM0001142(bfr1);EVM0001305(cnsO);EVM0001453(LAC12);EVM0001501(EGH1);EVM0001870(LAC12);EVM0001985(STL1);EVM0002000(mfs1);EVM0002074(--);EVM0002124(iolT);EVM0002135(SPBC16H5.08c);EVM0002232(ecdD);EVM0002409(ecdD);EVM0002624(SPAC20G4.01);EVM0002662(cdmB);EVM0002825(PLT6);EVM0003070(ecdD);EVM0003…	GO:0008509	anion transmembrane transporter activity	71	177	0.00941248	0.294278	EVM0000176(ecdD);EVM0000366(atrB);EVM0000898(elf1);EVM0000999(HI_0418);EVM0001047(prnB);EVM0001058(SPAC869.05c);EVM0001093(fer6);EVM0001142(bfr1);EVM0001359(prnB);EVM0001460(--);EVM0001727(crnA);EVM0001747(DIC1);EVM0001813(--);EVM0002000(mfs1);EVM0002074(--);EVM0002124(iolT);EVM0002135(SPBC16H5.08c);EVM0002232(ecdD);EVM0002272(PUT4);EVM0002321(aac);EVM0002409(ecdD);EVM0002593(hxnP);EVM0002624(SPA…	GO:0016460	myosin II complex	3	3	0.0251349	0.402503	EVM0003706(MYL9);EVM0004401(cdc4);EVM0007546(myo2)
GO:0009068	aspartate family amino acid catabolic process	35	69	0.000451818	0.0494773	EVM0000067(SPBC1773.06c);EVM0000074(rtn4ip1);EVM0000332(kgd1);EVM0000346(dhtkd1);EVM0000406(YNL134C);EVM0001077(MET17);EVM0001201(YHR112C);EVM0001243(kynu);EVM0001938(bioF);EVM0002418(Yog1);EVM0002631(cut6);EVM0002701(v1g238856);EVM0002793(PDA1);EVM0003029(SPBC1198.01);EVM0003123(tdiD);EVM0003168(aat2);EVM0003790(xylB);EVM0004436(patD);EVM0004463(Dbt);EVM0004475(AASS);EVM0004672(bdhA);EVM0004710(…	GO:0004364	glutathione transferase activity	4	4	0.00997883	0.298803	EVM0000827(GTT1);EVM0001399(gst1);EVM0001525(--);EVM0005322(--)	GO:0032133	chromosome passenger complex	3	3	0.0251349	0.402503	EVM0002207(--);EVM0003850(ark1);EVM0005768(--)
GO:0045143	homologous chromosome segregation	25	45	0.000512968	0.0540481	EVM0000352(--);EVM0000370(bimB);EVM0000807(--);EVM0001060(rec8);EVM0001096(rec12);EVM0001552(cut3);EVM0001622(nudA);EVM0001954(--);EVM0002587(mph1);EVM0002615(TEL1);EVM0003092(Msh5);EVM0003619(--);EVM0003748(hhp1);EVM0003850(ark1);EVM0003928(--);EVM0003981(nuf2);EVM0003998(HFM1);EVM0004701(MLH3);EVM0005190(Dhc64C);EVM0005412(--);EVM0005730(Trip13);EVM0005869(cnd1);EVM0006889(dad3);EVM0007079(plo1…	GO:0004476	mannose-6-phosphate isomerase activity	4	4	0.00997883	0.298803	EVM0002936(pmi1);EVM0004858(MAN1);EVM0005309(MPG1);EVM0006166(MAN1)	GO:0033597	mitotic checkpoint complex	3	3	0.0251349	0.402503	EVM0001943(BUB3);EVM0006568(mad2);EVM0007331(slp1)
GO:0009233	menaquinone metabolic process	40	82	0.000515017	0.0540481	EVM0000111(auh);EVM0000325(--);EVM0000622(pip);EVM0000716(--);EVM0000762(ACSM3);EVM0000799(sidH);EVM0001934(4CL);EVM0002155(MT1988);EVM0002158(menE);EVM0002511(--);EVM0002605(--);EVM0002683(NUP);EVM0002740(bioB);EVM0002872(erg6);EVM0002939(ECI1);EVM0002989(--);EVM0003187(--);EVM0003277(--);EVM0003538(CNBF2260);EVM0003742(4cl1);EVM0003775(Eno);EVM0004227(PGR);EVM0004396(lcfA);EVM0004508(4cl1);EVM0…	GO:0010521	telomerase inhibitor activity	4	4	0.00997883	0.298803	EVM0000750(--);EVM0002269(pfh1);EVM0002385(pfh1);EVM0006759(pif1)	GO:0045265	proton-transporting ATP synthase, stator stalk	3	3	0.0251349	0.402503	EVM0005233(ATP5);EVM0005755(ATP4);EVM0007668(ATP7)
GO:0009234	menaquinone biosynthetic process	40	82	0.000515017	0.0540481	EVM0000111(auh);EVM0000325(--);EVM0000622(pip);EVM0000716(--);EVM0000762(ACSM3);EVM0000799(sidH);EVM0001934(4CL);EVM0002155(MT1988);EVM0002158(menE);EVM0002511(--);EVM0002605(--);EVM0002683(NUP);EVM0002740(bioB);EVM0002872(erg6);EVM0002939(ECI1);EVM0002989(--);EVM0003187(--);EVM0003277(--);EVM0003538(CNBF2260);EVM0003742(4cl1);EVM0003775(Eno);EVM0004227(PGR);EVM0004396(lcfA);EVM0004508(4cl1);EVM0…	GO:0004300	enoyl-CoA hydratase activity	10	16	0.0106148	0.309139	EVM0000111(auh);EVM0000799(sidH);EVM0002939(ECI1);EVM0003662(PA1538);EVM0004227(PGR);EVM0004602(fox-2);EVM0004870(ech-6);EVM0005415(SPBC19C2.15c);EVM0006610(hbdA);EVM0006788(hibch)	GO:0045269	proton-transporting ATP synthase, central stalk	3	3	0.0251349	0.402503	EVM0002779(atpD);EVM0005233(ATP5);EVM0006627(ATP3)
GO:0019695	choline metabolic process	8	9	0.000547949	0.0567164	EVM0001059(MSY001_2108);EVM0001714(str4);EVM0003707(prnB);EVM0003922(MSY001_2108);EVM0003951(MSY001_2108);EVM0005170(nuo21.3c);EVM0006876(FAO3);EVM0007643(yeaW)	GO:0018467	formaldehyde dehydrogenase activity	10	16	0.0106148	0.309139	EVM0000067(SPBC1773.06c);EVM0002403(--);EVM0002701(v1g238856);EVM0003029(SPBC1198.01);EVM0003790(xylB);EVM0004436(patD);EVM0004672(bdhA);EVM0006138(BDH1);EVM0006216(TP53I3);EVM0006479(orf1)	GO:0071256	translocon complex	3	3	0.0251349	0.402503	EVM0001462(SEC61G);EVM0004731(SBH1);EVM0005232(sec-61)
GO:0006696	ergosterol biosynthetic process	16	25	0.000658104	0.0652166	EVM0000367(ERG9);EVM0000466(Sc5d);EVM0000843(CPR);EVM0000863(mvd);EVM0001019(ERG11);EVM0001480(PMK);EVM0001495(CYB5R4);EVM0001503(ERG28);EVM0001548(ERG7);EVM0002872(erg6);EVM0004934(erg24);EVM0005219(erg-1);EVM0005546(ERG1);EVM0006124(FPS1);EVM0006490(ERG4);EVM0007299(hcs1)	GO:0070182	DNA polymerase binding	5	6	0.0139325	0.400278	EVM0000886(DPB2);EVM0001377(RAD51);EVM0002708(pcn1);EVM0005151(--);EVM0007145(nat10)	GO:0009570	chloroplast stroma	15	32	0.0262364	0.40655	EVM0000066(UMAG_11400);EVM0002654(SPAC26A3.11);EVM0002759(--);EVM0002779(atpD);EVM0003705(ileS);EVM0003720(UMAG_03851);EVM0004971(hisHF);EVM0005083(MDE1);EVM0005337(tyrS);EVM0005380(93G11.130);EVM0005972(MGG_04626);EVM0006352(SPAC3F10.09);EVM0006440(his-3);EVM0006977(fig);EVM0007643(yeaW)
GO:0008204	ergosterol metabolic process	16	25	0.000658104	0.0652166	EVM0000367(ERG9);EVM0000466(Sc5d);EVM0000843(CPR);EVM0000863(mvd);EVM0001019(ERG11);EVM0001480(PMK);EVM0001495(CYB5R4);EVM0001503(ERG28);EVM0001548(ERG7);EVM0002872(erg6);EVM0004934(erg24);EVM0005219(erg-1);EVM0005546(ERG1);EVM0006124(FPS1);EVM0006490(ERG4);EVM0007299(hcs1)	GO:0018515	pimeloyl-CoA dehydrogenase activity	7	10	0.0143901	0.40791	EVM0001707(Acadsb);EVM0002827(apdG);EVM0002933(apdG);EVM0003910(CG12262);EVM0005184(IVD);EVM0006653(apdG);EVM0007368(ACAD10)	GO:0032993	protein-DNA complex	40	104	0.0266718	0.40655	EVM0000125(NTF2);EVM0000374(DBP3);EVM0000750(--);EVM0000886(DPB2);EVM0001550(rfc4);EVM0001711(mtr4);EVM0001736(--);EVM0002062(MUTYH);EVM0002269(pfh1);EVM0002283(HSFA3);EVM0002385(pfh1);EVM0002450(--);EVM0002708(pcn1);EVM0003074(mcm7);EVM0003175(POLD2);EVM0003188(hhfA);EVM0003499(TERT);EVM0003950(HAS1);EVM0004166(dbp4);EVM0004494(dbp6);EVM0004803(HHT2);EVM0004857(pol12);EVM0005063(HHT2);EVM0005268…
GO:0044108	cellular alcohol biosynthetic process	16	25	0.000658104	0.0652166	EVM0000367(ERG9);EVM0000466(Sc5d);EVM0000843(CPR);EVM0000863(mvd);EVM0001019(ERG11);EVM0001480(PMK);EVM0001495(CYB5R4);EVM0001503(ERG28);EVM0001548(ERG7);EVM0002872(erg6);EVM0004934(erg24);EVM0005219(erg-1);EVM0005546(ERG1);EVM0006124(FPS1);EVM0006490(ERG4);EVM0007299(hcs1)	GO:0008121	ubiquinol-cytochrome-c reductase activity	6	8	0.014863	0.410374	EVM0000253(--);EVM0000703(qcr7);EVM0001734(mppB);EVM0001801(qcr8);EVM0002982(ucr-1);EVM0007268(QCR9)	GO:0045252	oxoglutarate dehydrogenase complex	8	14	0.0272075	0.40655	EVM0000332(kgd1);EVM0000346(dhtkd1);EVM0002631(cut6);EVM0002793(PDA1);EVM0004463(Dbt);EVM0005645(DBT);EVM0006801(BCKDHA);EVM0007719(mccA)
GO:0006085	acetyl-CoA biosynthetic process	26	48	0.000673046	0.0652166	EVM0000332(kgd1);EVM0000346(dhtkd1);EVM0000762(ACSM3);EVM0001070(PAT1);EVM0001934(4CL);EVM0002158(menE);EVM0002793(PDA1);EVM0003224(CNBN1520);EVM0003277(--);EVM0003742(4cl1);EVM0004396(lcfA);EVM0004463(Dbt);EVM0004508(4cl1);EVM0004722(Mpc1);EVM0004839(lcf1);EVM0004991(lcsA);EVM0005170(nuo21.3c);EVM0005617(MPC2);EVM0005645(DBT);EVM0005805(4cl1);EVM0006086(ACS-1);EVM0006129(FAT1);EVM0006220(AAE7);E…	GO:0018659	4-hydroxybenzoate 3-monooxygenase activity	6	8	0.014863	0.410374	EVM0001429(nahG);EVM0002381(mobA);EVM0003834(YUC11);EVM0004064(aspB);EVM0005546(ERG1);EVM0006143(mobA)	GO:0005683	U7 snRNP	4	5	0.0281698	0.40655	EVM0002313(SNRPF);EVM0005727(SmE);EVM0006125(smg1);EVM0006742(SmD3)
GO:1901663	quinone biosynthetic process	77	182	0.000673225	0.0652166	EVM0000066(UMAG_11400);EVM0000111(auh);EVM0000325(--);EVM0000405(CYT1);EVM0000540(sid2);EVM0000622(pip);EVM0000716(--);EVM0000762(ACSM3);EVM0000799(sidH);EVM0000933(nagX);EVM0000935(Coq2);EVM0001020(YPL107W);EVM0001059(MSY001_2108);EVM0001313(PAS_chr4_0465);EVM0001387(cek1);EVM0001429(nahG);EVM0001714(str4);EVM0001734(mppB);EVM0001934(4CL);EVM0002155(MT1988);EVM0002158(menE);EVM0002226(fig);EVM00…	GO:0016854	racemase and epimerase activity	22	46	0.0154181	0.420243	EVM0000057(Pbld2);EVM0000111(auh);EVM0000799(sidH);EVM0001237(mat2b);EVM0001622(nudA);EVM0002122(HSD17B11);EVM0002336(OsI_16936);EVM0002939(ECI1);EVM0002951(PA1024);EVM0002999(SDR4);EVM0004227(PGR);EVM0004506(UGE5);EVM0004574(ERG26);EVM0004619(RED2);EVM0004870(ech-6);EVM0005083(MDE1);EVM0005353(SPAC513.07);EVM0005861(--);EVM0006352(SPAC3F10.09);EVM0006610(hbdA);EVM0006788(hibch);EVM0007556(mug14)	GO:0031617	NMS complex	4	5	0.0281698	0.40655	EVM0001954(--);EVM0003619(--);EVM0003928(--);EVM0003981(nuf2)
GO:0019287	isopentenyl diphosphate biosynthetic process, mevalonate pathway	13	19	0.000852586	0.0805891	EVM0000762(ACSM3);EVM0000863(mvd);EVM0001480(PMK);EVM0001934(4CL);EVM0002158(menE);EVM0003742(4cl1);EVM0004396(lcfA);EVM0004991(lcsA);EVM0005805(4cl1);EVM0006086(ACS-1);EVM0006129(FAT1);EVM0006220(AAE7);EVM0007109(THR1)	GO:0015103	inorganic anion transmembrane transporter activity	44	105	0.0160547	0.432055	EVM0000176(ecdD);EVM0000366(atrB);EVM0000898(elf1);EVM0000999(HI_0418);EVM0001058(SPAC869.05c);EVM0001093(fer6);EVM0001142(bfr1);EVM0001460(--);EVM0001727(crnA);EVM0001747(DIC1);EVM0001813(--);EVM0002000(mfs1);EVM0002074(--);EVM0002124(iolT);EVM0002135(SPBC16H5.08c);EVM0002232(ecdD);EVM0002409(ecdD);EVM0002624(SPAC20G4.01);EVM0002825(PLT6);EVM0002901(bms1);EVM0003141(RLI1);EVM0003225(ght2);EVM000…	GO:0034715	pICln-Sm protein complex	4	5	0.0281698	0.40655	EVM0002313(SNRPF);EVM0004218(SNRPD2);EVM0005727(SmE);EVM0006742(SmD3)
GO:1901661	quinone metabolic process	78	186	0.000853247	0.0805891	EVM0000066(UMAG_11400);EVM0000111(auh);EVM0000325(--);EVM0000405(CYT1);EVM0000406(YNL134C);EVM0000540(sid2);EVM0000622(pip);EVM0000716(--);EVM0000762(ACSM3);EVM0000799(sidH);EVM0000933(nagX);EVM0000935(Coq2);EVM0001020(YPL107W);EVM0001059(MSY001_2108);EVM0001313(PAS_chr4_0465);EVM0001387(cek1);EVM0001429(nahG);EVM0001714(str4);EVM0001734(mppB);EVM0001934(4CL);EVM0002155(MT1988);EVM0002158(menE);E…	GO:0008667	2,3-dihydro-2,3-dihydroxybenzoate dehydrogenase activity	26	57	0.0181621	0.482659	EVM0001031(--);EVM0001421(YKL071W);EVM0001580(aflD);EVM0002122(HSD17B11);EVM0002244(mpl6);EVM0002404(SOU1);EVM0002797(YALI0B16192g);EVM0002842(--);EVM0002999(SDR4);EVM0003226(hsdl2);EVM0004067(yhdF);EVM0004202(rhlG);EVM0004602(fox-2);EVM0004619(RED2);EVM0004680(fabG);EVM0005127(ARMGADRAFT_1018421);EVM0005340(TM_0325);EVM0005466(yhdF);EVM0005553(phmFA);EVM0006027(--);EVM0006060(fabG);EVM0006399(st…	GO:0042719	mitochondrial intermembrane space protein transporter complex	4	5	0.0281698	0.40655	EVM0000467(tim23);EVM0001764(timm13-b);EVM0003583(TIM8);EVM0007399(TIM10)
GO:0042181	ketone biosynthetic process	79	189	0.00088951	0.082977	EVM0000066(UMAG_11400);EVM0000111(auh);EVM0000325(--);EVM0000405(CYT1);EVM0000540(sid2);EVM0000622(pip);EVM0000716(--);EVM0000762(ACSM3);EVM0000799(sidH);EVM0000933(nagX);EVM0000935(Coq2);EVM0001020(YPL107W);EVM0001059(MSY001_2108);EVM0001313(PAS_chr4_0465);EVM0001387(cek1);EVM0001429(nahG);EVM0001714(str4);EVM0001734(mppB);EVM0001934(4CL);EVM0002155(MT1988);EVM0002158(menE);EVM0002226(fig);EVM00…	GO:0004316	3-oxoacyl-[acyl-carrier-protein] reductase (NADPH) activity	27	60	0.0198514	0.521038	EVM0000458(SPAC513.07);EVM0001421(YKL071W);EVM0001580(aflD);EVM0002122(HSD17B11);EVM0002244(mpl6);EVM0002404(SOU1);EVM0002797(YALI0B16192g);EVM0002842(--);EVM0002999(SDR4);EVM0003226(hsdl2);EVM0004067(yhdF);EVM0004202(rhlG);EVM0004602(fox-2);EVM0004619(RED2);EVM0004680(fabG);EVM0004884(fasA);EVM0005127(ARMGADRAFT_1018421);EVM0005340(TM_0325);EVM0005466(yhdF);EVM0005553(phmFA);EVM0006027(--);EVM00…	GO:0071341	medial cortical node	4	5	0.0281698	0.40655	EVM0001447(--);EVM0003706(MYL9);EVM0004401(cdc4);EVM0005112(Iqgap2)
GO:0019184	nonribosomal peptide biosynthetic process	18	30	0.000928657	0.0855723	EVM0000762(ACSM3);EVM0000970(--);EVM0001934(4CL);EVM0002158(menE);EVM0002951(PA1024);EVM0003742(4cl1);EVM0004148(GSH2);EVM0004396(lcfA);EVM0004508(4cl1);EVM0004839(lcf1);EVM0005172(URBS1);EVM0005805(4cl1);EVM0006086(ACS-1);EVM0006129(FAT1);EVM0006220(AAE7);EVM0006401(hmt2);EVM0006404(LACS7);EVM0006641(ywrD)	GO:0004729	oxygen-dependent protoporphyrinogen oxidase activity	12	22	0.0213762	0.547446	EVM0000066(UMAG_11400);EVM0000185(Ppox);EVM0001429(nahG);EVM0003291(--);EVM0003662(PA1538);EVM0003957(fer8);EVM0004173(NGR_a03290);EVM0004690(moxY);EVM0005264(SPAC1F5.03c);EVM0006471(osm1);EVM0006921(ktnD);EVM0006960(al-1)	GO:1990351	transporter complex	55	150	0.0289834	0.41319	EVM0000243(--);EVM0000253(--);EVM0000366(atrB);EVM0000467(tim23);EVM0000616(nuo-24);EVM0000703(qcr7);EVM0000783(--);EVM0000898(elf1);EVM0001093(fer6);EVM0001142(bfr1);EVM0001273(HIS1);EVM0001460(--);EVM0001552(cut3);EVM0001734(mppB);EVM0001764(timm13-b);EVM0001801(qcr8);EVM0001988(SPBC16E9.10c);EVM0002056(nuo-31);EVM0002135(SPBC16H5.08c);EVM0002180(NDUFA5);EVM0002238(si:dkey-18l1.1);EVM0002489(--…
GO:0006577	amino-acid betaine metabolic process	21	37	0.000982221	0.0894176	EVM0000843(CPR);EVM0001053(Aldh6a1);EVM0001059(MSY001_2108);EVM0001077(MET17);EVM0001638(cbs-1);EVM0001714(str4);EVM0001820(aldA);EVM0002772(betB);EVM0002846(ALDH7A1);EVM0002871(DUG3);EVM0003046(vdh);EVM0003910(CG12262);EVM0003922(MSY001_2108);EVM0003951(MSY001_2108);EVM0004932(GFA1);EVM0005732(YAT1);EVM0005788(met17);EVM0006480(egt-2);EVM0006483(egt-1);EVM0006876(FAO3);EVM0007643(yeaW)	GO:0070818	protoporphyrinogen oxidase activity	12	22	0.0213762	0.547446	EVM0000066(UMAG_11400);EVM0000185(Ppox);EVM0001429(nahG);EVM0003291(--);EVM0003662(PA1538);EVM0003957(fer8);EVM0004173(NGR_a03290);EVM0004690(moxY);EVM0005264(SPAC1F5.03c);EVM0006471(osm1);EVM0006921(ktnD);EVM0006960(al-1)	GO:0031967	organelle envelope	182	556	0.0331076	0.466298	EVM0000066(UMAG_11400);EVM0000074(rtn4ip1);EVM0000125(NTF2);EVM0000185(Ppox);EVM0000243(--);EVM0000253(--);EVM0000324(PHB2);EVM0000367(ERG9);EVM0000433(tam41);EVM0000437(cct1);EVM0000467(tim23);EVM0000474(DNAJC11);EVM0000528(psd1);EVM0000544(--);EVM0000597(TAZ);EVM0000616(nuo-24);EVM0000633(mrpl19);EVM0000699(AOX1);EVM0000703(qcr7);EVM0000722(--);EVM0000752(choC);EVM0000815(--);EVM0000818(l(2)dtl…
GO:1901137	carbohydrate derivative biosynthetic process	182	488	0.00105559	0.0949532	EVM0000066(UMAG_11400);EVM0000113(SPAPB1A11.03);EVM0000170(bst1);EVM0000234(PIGU);EVM0000332(kgd1);EVM0000333(PUDP);EVM0000346(dhtkd1);EVM0000437(cct1);EVM0000451(dut-1);EVM0000494(asn1);EVM0000536(guaD);EVM0000597(TAZ);EVM0000615(cdd);EVM0000621(LAF3);EVM0000693(tpiA);EVM0000762(ACSM3);EVM0000815(--);EVM0000822(CHS3);EVM0000861(PTC1);EVM0000863(mvd);EVM0000869(PYD2);EVM0000935(Coq2);EVM0000952(U…	GO:0003777	microtubule motor activity	9	15	0.0216301	0.547446	EVM0001622(nudA);EVM0001842(KIN7L);EVM0002957(KIF20B);EVM0003728(klp5);EVM0005190(Dhc64C);EVM0005467(mdn1);EVM0006463(bimC);EVM0006964(MYO2A);EVM0007546(myo2)	GO:0016020	membrane	629	2052	0.0360939	0.502306	EVM0000005(FDD123);EVM0000024(--);EVM0000053(--);EVM0000061(AIM25);EVM0000066(UMAG_11400);EVM0000074(rtn4ip1);EVM0000125(NTF2);EVM0000170(bst1);EVM0000176(ecdD);EVM0000185(Ppox);EVM0000189(SPAC3H5.09c);EVM0000196(mfs1);EVM0000204(pho-4);EVM0000210(Dnajc3);EVM0000212(exo1);EVM0000220(RAB18);EVM0000234(PIGU);EVM0000238(--);EVM0000243(--);EVM0000253(--);EVM0000284(pld1);EVM0000298(SPAC1002.16c);EVM0…
GO:0045333	cellular respiration	80	193	0.00111202	0.0986006	EVM0000066(UMAG_11400);EVM0000243(--);EVM0000253(--);EVM0000324(PHB2);EVM0000332(kgd1);EVM0000346(dhtkd1);EVM0000597(TAZ);EVM0000616(nuo-24);EVM0000617(cyp1);EVM0000703(qcr7);EVM0000722(--);EVM0000733(YIL166C);EVM0000878(ttuC');EVM0000915(LEU2);EVM0001018(bos1);EVM0001020(YPL107W);EVM0001059(MSY001_2108);EVM0001290(ETFB);EVM0001366(fahd1);EVM0001429(nahG);EVM0001514(phb1);EVM0001528(--);EVM000171…	GO:0004757	sepiapterin reductase activity	18	37	0.0223617	0.559306	EVM0001421(YKL071W);EVM0001580(aflD);EVM0002122(HSD17B11);EVM0002244(mpl6);EVM0002797(YALI0B16192g);EVM0002999(SDR4);EVM0004067(yhdF);EVM0004602(fox-2);EVM0004619(RED2);EVM0004680(fabG);EVM0005127(ARMGADRAFT_1018421);EVM0005340(TM_0325);EVM0005466(yhdF);EVM0005553(phmFA);EVM0006060(fabG);EVM0006498(VdtF);EVM0007149(CC1G_02019);EVM0007526(fabG)	GO:1902495	transmembrane transporter complex	50	137	0.0392661	0.540025	EVM0000243(--);EVM0000253(--);EVM0000366(atrB);EVM0000616(nuo-24);EVM0000703(qcr7);EVM0000898(elf1);EVM0001093(fer6);EVM0001142(bfr1);EVM0001273(HIS1);EVM0001460(--);EVM0001552(cut3);EVM0001734(mppB);EVM0001801(qcr8);EVM0001988(SPBC16E9.10c);EVM0002056(nuo-31);EVM0002135(SPBC16H5.08c);EVM0002180(NDUFA5);EVM0002238(si:dkey-18l1.1);EVM0002489(--);EVM0002624(SPAC20G4.01);EVM0002748(--);EVM0002901(bm…
GO:0009273	peptidoglycan-based cell wall biogenesis	39	82	0.00112224	0.0986006	EVM0000494(asn1);EVM0000719(NMRAL1);EVM0000762(ACSM3);EVM0001084(moeA);EVM0001714(str4);EVM0001934(4CL);EVM0002095(tmem184c);EVM0002158(menE);EVM0002514(AGM1);EVM0002631(cut6);EVM0003291(--);EVM0003520(SPAC4D7.04c);EVM0003550(SPAC4H3.09);EVM0003662(PA1538);EVM0003742(4cl1);EVM0003792(pyrABCN);EVM0003922(MSY001_2108);EVM0004173(NGR_a03290);EVM0004396(lcfA);EVM0004508(4cl1);EVM0004839(lcf1);EVM0004…	GO:0016638	oxidoreductase activity, acting on the CH-NH2 group of donors	26	58	0.0232486	0.574728	EVM0000066(UMAG_11400);EVM0000113(SPAPB1A11.03);EVM0000920(gdh);EVM0000933(nagX);EVM0001059(MSY001_2108);EVM0001077(MET17);EVM0001315(CYB2);EVM0001429(nahG);EVM0003291(--);EVM0003662(PA1538);EVM0003834(YUC11);EVM0003957(fer8);EVM0004064(aspB);EVM0004173(NGR_a03290);EVM0004475(AASS);EVM0004489(AOC1);EVM0005788(met17);EVM0005815(gdh-1);EVM0006143(mobA);EVM0006315(cao1);EVM0006351(fdxr);EVM0006465(C…	GO:0005759	mitochondrial matrix	94	275	0.0401062	0.545165	EVM0000111(auh);EVM0000190(--);EVM0000332(kgd1);EVM0000433(tam41);EVM0000487(OCT1);EVM0000633(mrpl19);EVM0000715(--);EVM0000799(sidH);EVM0000878(ttuC');EVM0000915(LEU2);EVM0000976(GRX5);EVM0001020(YPL107W);EVM0001050(nam9);EVM0001052(ssb);EVM0001053(Aldh6a1);EVM0001070(PAT1);EVM0001081(bkdB);EVM0001290(ETFB);EVM0001332(ZEU1);EVM0001366(fahd1);EVM0001377(RAD51);EVM0001614(PUS1);EVM0001638(cbs-1);E…
GO:0016128	phytosteroid metabolic process	16	26	0.00122218	0.104941	EVM0000367(ERG9);EVM0000466(Sc5d);EVM0000843(CPR);EVM0000863(mvd);EVM0001019(ERG11);EVM0001480(PMK);EVM0001495(CYB5R4);EVM0001503(ERG28);EVM0001548(ERG7);EVM0002872(erg6);EVM0004934(erg24);EVM0005219(erg-1);EVM0005546(ERG1);EVM0006124(FPS1);EVM0006490(ERG4);EVM0007299(hcs1)	GO:0016829	lyase activity	130	357	0.0263477	0.641274	EVM0000027(his3);EVM0000088(--);EVM0000111(auh);EVM0000185(Ppox);EVM0000325(--);EVM0000366(atrB);EVM0000386(urg1);EVM0000528(psd1);EVM0000536(guaD);EVM0000545(CBF5);EVM0000622(pip);EVM0000716(--);EVM0000719(NMRAL1);EVM0000799(sidH);EVM0000863(mvd);EVM0000869(PYD2);EVM0000898(elf1);EVM0001070(PAT1);EVM0001075(TMP1);EVM0001077(MET17);EVM0001093(fer6);EVM0001142(bfr1);EVM0001201(YHR112C);EVM0001237(…	GO:0070938	contractile ring	18	42	0.0417813	0.561406	EVM0000559(dnmbp);EVM0000591(spn3);EVM0000822(CHS3);EVM0001447(--);EVM0001578(ain1);EVM0002206(pom1);EVM0002442(--);EVM0002957(KIF20B);EVM0003115(spn2);EVM0003706(MYL9);EVM0004193(arpc5-a);EVM0004401(cdc4);EVM0005112(Iqgap2);EVM0005305(--);EVM0005539(COF1);EVM0005856(--);EVM0006904(--);EVM0007546(myo2)
GO:0016129	phytosteroid biosynthetic process	16	26	0.00122218	0.104941	EVM0000367(ERG9);EVM0000466(Sc5d);EVM0000843(CPR);EVM0000863(mvd);EVM0001019(ERG11);EVM0001480(PMK);EVM0001495(CYB5R4);EVM0001503(ERG28);EVM0001548(ERG7);EVM0002872(erg6);EVM0004934(erg24);EVM0005219(erg-1);EVM0005546(ERG1);EVM0006124(FPS1);EVM0006490(ERG4);EVM0007299(hcs1)	GO:0050136	NADH dehydrogenase (quinone) activity	17	35	0.0265438	0.641274	EVM0000243(--);EVM0000616(nuo-24);EVM0001018(bos1);EVM0002056(nuo-31);EVM0002180(NDUFA5);EVM0002489(--);EVM0003130(At2g02050);EVM0003141(RLI1);EVM0003550(SPAC4H3.09);EVM0003575(--);EVM0003604(--);EVM0003804(COX19);EVM0004951(--);EVM0005170(nuo21.3c);EVM0005652(nuo20.9);EVM0006251(napA);EVM0007722(--)	GO:0030446	hyphal cell wall	6	10	0.0422748	0.561582	EVM0000637(MET6);EVM0000693(tpiA);EVM0003775(Eno);EVM0006644(IPP1);EVM0006817(INO1);EVM0007228(AFUA_4G09580)
GO:0009060	aerobic respiration	66	155	0.00130493	0.110787	EVM0000066(UMAG_11400);EVM0000243(--);EVM0000253(--);EVM0000324(PHB2);EVM0000332(kgd1);EVM0000346(dhtkd1);EVM0000597(TAZ);EVM0000616(nuo-24);EVM0000703(qcr7);EVM0000722(--);EVM0000878(ttuC');EVM0000915(LEU2);EVM0001018(bos1);EVM0001020(YPL107W);EVM0001059(MSY001_2108);EVM0001290(ETFB);EVM0001366(fahd1);EVM0001429(nahG);EVM0001514(phb1);EVM0001719(cox12);EVM0001734(mppB);EVM0001801(qcr8);EVM000189…	GO:0005507	copper ion binding	15	30	0.0271157	0.64773	EVM0000076(--);EVM0001719(cox12);EVM0001724(LAC1);EVM0001764(timm13-b);EVM0003804(COX19);EVM0004489(AOC1);EVM0004904(--);EVM0005432(LAC1);EVM0005849(SPAC6F12.06);EVM0006178(COX17);EVM0006315(cao1);EVM0007138(djr-1.1);EVM0007668(ATP7);EVM0007673(fer1);EVM0007722(--)	GO:0016469	proton-transporting two-sector ATPase complex	19	45	0.0433667	0.563285	EVM0000437(cct1);EVM0000639(VhaSFD);EVM0000815(--);EVM0001447(--);EVM0002779(atpD);EVM0004073(--);EVM0004446(VAC8);EVM0004606(GIR2);EVM0005233(ATP5);EVM0005366(NACAD);EVM0005608(ATP17);EVM0005732(YAT1);EVM0005755(ATP4);EVM0006388(TIM11);EVM0006437(--);EVM0006449(psy1);EVM0006621(atp20);EVM0006627(ATP3);EVM0007668(ATP7)
GO:0019637	organophosphate metabolic process	239	661	0.00134697	0.112616	EVM0000066(UMAG_11400);EVM0000067(SPBC1773.06c);EVM0000113(SPAPB1A11.03);EVM0000170(bst1);EVM0000234(PIGU);EVM0000243(--);EVM0000253(--);EVM0000284(pld1);EVM0000312(sur2);EVM0000324(PHB2);EVM0000332(kgd1);EVM0000333(PUDP);EVM0000346(dhtkd1);EVM0000366(atrB);EVM0000367(ERG9);EVM0000433(tam41);EVM0000437(cct1);EVM0000451(dut-1);EVM0000494(asn1);EVM0000528(psd1);EVM0000536(guaD);EVM0000597(TAZ);EVM0…	GO:0004165	dodecenoyl-CoA delta-isomerase activity	7	11	0.0288579	0.656239	EVM0000111(auh);EVM0000799(sidH);EVM0002939(ECI1);EVM0004227(PGR);EVM0004870(ech-6);EVM0006610(hbdA);EVM0006788(hibch)	GO:0030894	replisome	19	45	0.0433667	0.563285	EVM0000125(NTF2);EVM0000374(DBP3);EVM0001550(rfc4);EVM0001711(mtr4);EVM0002062(MUTYH);EVM0002269(pfh1);EVM0002385(pfh1);EVM0002708(pcn1);EVM0003175(POLD2);EVM0003950(HAS1);EVM0004166(dbp4);EVM0004494(dbp6);EVM0004857(pol12);EVM0005268(--);EVM0005516(pri2);EVM0006830(pri1);EVM0007033(HMGB2);EVM0007323(dbp5);EVM0007681(PRP46)
GO:0042180	cellular ketone metabolic process	98	245	0.00135629	0.112616	EVM0000066(UMAG_11400);EVM0000111(auh);EVM0000325(--);EVM0000405(CYT1);EVM0000406(YNL134C);EVM0000540(sid2);EVM0000622(pip);EVM0000716(--);EVM0000762(ACSM3);EVM0000799(sidH);EVM0000916(palB);EVM0000933(nagX);EVM0000935(Coq2);EVM0001020(YPL107W);EVM0001059(MSY001_2108);EVM0001081(bkdB);EVM0001243(kynu);EVM0001313(PAS_chr4_0465);EVM0001387(cek1);EVM0001429(nahG);EVM0001605(cpr-8);EVM0001714(str4);E…	GO:0008692	3-hydroxybutyryl-CoA epimerase activity	7	11	0.0288579	0.656239	EVM0000111(auh);EVM0000799(sidH);EVM0002939(ECI1);EVM0004227(PGR);EVM0004870(ech-6);EVM0006610(hbdA);EVM0006788(hibch)	GO:0005819	spindle	50	138	0.0446012	0.572954	EVM0000352(--);EVM0000370(bimB);EVM0000540(sid2);EVM0000591(spn3);EVM0000905(--);EVM0001012(CLU1);EVM0001060(rec8);EVM0001085(nek2);EVM0001169(--);EVM0001191(CRK2);EVM0001622(nudA);EVM0001736(--);EVM0001842(KIN7L);EVM0002207(--);EVM0002455(--);EVM0002473(TBCB);EVM0002587(mph1);EVM0002609(GCNA);EVM0002615(TEL1);EVM0002620(hsk1);EVM0002805(WRAP73);EVM0002957(KIF20B);EVM0002961(BIM1);EVM0002990(TUBB…
GO:0009240	isopentenyl diphosphate biosynthetic process	15	24	0.00138962	0.112903	EVM0000762(ACSM3);EVM0000863(mvd);EVM0001081(bkdB);EVM0001480(PMK);EVM0001934(4CL);EVM0002158(menE);EVM0003742(4cl1);EVM0004396(lcfA);EVM0004991(lcsA);EVM0005036(SPBC13G1.02);EVM0005805(4cl1);EVM0006086(ACS-1);EVM0006129(FAT1);EVM0006220(AAE7);EVM0007109(THR1)	GO:0016679	oxidoreductase activity, acting on diphenols and related substances as donors	7	11	0.0288579	0.656239	EVM0000253(--);EVM0000699(AOX1);EVM0000703(qcr7);EVM0001734(mppB);EVM0001801(qcr8);EVM0002982(ucr-1);EVM0007268(QCR9)	GO:0005881	cytoplasmic microtubule	11	23	0.0462216	0.587315	EVM0000352(--);EVM0000591(spn3);EVM0001622(nudA);EVM0002961(BIM1);EVM0002990(TUBB);EVM0003728(klp5);EVM0005190(Dhc64C);EVM0005876(rudhira);EVM0006463(bimC);EVM0006904(--);EVM0007536(alp4)
GO:0046490	isopentenyl diphosphate metabolic process	15	24	0.00138962	0.112903	EVM0000762(ACSM3);EVM0000863(mvd);EVM0001081(bkdB);EVM0001480(PMK);EVM0001934(4CL);EVM0002158(menE);EVM0003742(4cl1);EVM0004396(lcfA);EVM0004991(lcsA);EVM0005036(SPBC13G1.02);EVM0005805(4cl1);EVM0006086(ACS-1);EVM0006129(FAT1);EVM0006220(AAE7);EVM0007109(THR1)	GO:0016856	racemase and epimerase activity, acting on hydroxy acids and derivatives	7	11	0.0288579	0.656239	EVM0000111(auh);EVM0000799(sidH);EVM0002939(ECI1);EVM0004227(PGR);EVM0004870(ech-6);EVM0006610(hbdA);EVM0006788(hibch)	GO:0030687	preribosome, large subunit precursor	23	57	0.0477123	0.599739	EVM0000358(ERB1);EVM0000374(DBP3);EVM0000569(SPAC8F11.04);EVM0000791(SPCC1827.05c);EVM0000898(elf1);EVM0001810(nst-1);EVM0001891(SPBC4F6.14);EVM0001988(SPBC16E9.10c);EVM0002135(SPBC16H5.08c);EVM0002350(SPB1);EVM0002742(ZNF593);EVM0003009(SPAC1142.04);EVM0003141(RLI1);EVM0003189(DRS1);EVM0003950(HAS1);EVM0004400(NOP7);EVM0004494(dbp6);EVM0005467(mdn1);EVM0006405(nip7);EVM0007323(dbp5);EVM0007397(D…
GO:0042546	cell wall biogenesis	61	142	0.00151468	0.121755	EVM0000170(bst1);EVM0000446(dhkJ);EVM0000494(asn1);EVM0000719(NMRAL1);EVM0000762(ACSM3);EVM0000822(CHS3);EVM0001084(moeA);EVM0001162(mnn9);EVM0001714(str4);EVM0001934(4CL);EVM0002095(tmem184c);EVM0002158(menE);EVM0002179(SHO1);EVM0002414(--);EVM0002514(AGM1);EVM0002517(css1);EVM0002631(cut6);EVM0003291(--);EVM0003329(spm1);EVM0003411(--);EVM0003520(SPAC4D7.04c);EVM0003550(SPAC4H3.09);EVM0003662(P…	GO:0008767	UDP-galactopyranose mutase activity	10	18	0.0301163	0.656239	EVM0001714(str4);EVM0003291(--);EVM0003662(PA1538);EVM0003922(MSY001_2108);EVM0004173(NGR_a03290);EVM0005546(ERG1);EVM0006143(mobA);EVM0006471(osm1);EVM0006876(FAO3);EVM0006960(al-1)	GO:0005826	actomyosin contractile ring	16	37	0.0490594	0.61011	EVM0000559(dnmbp);EVM0000591(spn3);EVM0000822(CHS3);EVM0001447(--);EVM0001578(ain1);EVM0002206(pom1);EVM0002442(--);EVM0003115(spn2);EVM0003706(MYL9);EVM0004193(arpc5-a);EVM0004401(cdc4);EVM0005112(Iqgap2);EVM0005305(--);EVM0005539(COF1);EVM0005856(--);EVM0007546(myo2)
GO:0010127	mycothiol-dependent detoxification	18	31	0.00157906	0.124815	EVM0000067(SPBC1773.06c);EVM0000074(rtn4ip1);EVM0001729(SPAC1A6.10);EVM0002377(--);EVM0002418(Yog1);EVM0002701(v1g238856);EVM0003029(SPBC1198.01);EVM0003790(xylB);EVM0004436(patD);EVM0004672(bdhA);EVM0004710(10HGO);EVM0005635(ADH6);EVM0006138(BDH1);EVM0006216(TP53I3);EVM0006479(orf1);EVM0006605(toxD);EVM0007364(adh1);EVM0007554(ADH1)	GO:0003954	NADH dehydrogenase activity	18	38	0.0302203	0.656239	EVM0000243(--);EVM0000616(nuo-24);EVM0001018(bos1);EVM0002056(nuo-31);EVM0002180(NDUFA5);EVM0002489(--);EVM0003130(At2g02050);EVM0003141(RLI1);EVM0003550(SPAC4H3.09);EVM0003575(--);EVM0003604(--);EVM0003654(NAR1);EVM0003804(COX19);EVM0004951(--);EVM0005170(nuo21.3c);EVM0005652(nuo20.9);EVM0006251(napA);EVM0007722(--)	GO:0071007	U2-type catalytic step 2 spliceosome	13	29	0.0544838	0.670437	EVM0000617(cyp1);EVM0002313(SNRPF);EVM0002568(bud31);EVM0004218(SNRPD2);EVM0005268(--);EVM0005544(SNRPA);EVM0005727(SmE);EVM0006171(LEA1);EVM0006193(syf2);EVM0006451(Ppie);EVM0006742(SmD3);EVM0007021(ISY1);EVM0007681(PRP46)
GO:0052803	imidazole-containing compound metabolic process	7	8	0.00158579	0.124815	EVM0000027(his3);EVM0001273(HIS1);EVM0004971(hisHF);EVM0005691(SPCC1672.01);EVM0006352(SPAC3F10.09);EVM0006440(his-3);EVM0007574(HIS3)	GO:0015930	glutamate synthase activity	16	33	0.0315455	0.656239	EVM0000066(UMAG_11400);EVM0000113(SPAPB1A11.03);EVM0000933(nagX);EVM0001315(CYB2);EVM0003291(--);EVM0003662(PA1538);EVM0003834(YUC11);EVM0003957(fer8);EVM0004064(aspB);EVM0004173(NGR_a03290);EVM0006351(fdxr);EVM0006465(CYB2);EVM0006471(osm1);EVM0006876(FAO3);EVM0006960(al-1);EVM0007130(CYB2)	GO:0030062	mitochondrial tricarboxylic acid cycle enzyme complex	7	13	0.0552639	0.672954	EVM0000332(kgd1);EVM0000878(ttuC');EVM0000915(LEU2);EVM0001081(bkdB);EVM0005228(lys12);EVM0005316(idh2);EVM0006801(BCKDHA)
GO:0019427	acetyl-CoA biosynthetic process from acetate	13	20	0.00174794	0.136159	EVM0000762(ACSM3);EVM0001934(4CL);EVM0002158(menE);EVM0003742(4cl1);EVM0004396(lcfA);EVM0004508(4cl1);EVM0004839(lcf1);EVM0004991(lcsA);EVM0005805(4cl1);EVM0006086(ACS-1);EVM0006129(FAT1);EVM0006220(AAE7);EVM0006404(LACS7)	GO:0003720	telomerase activity	3	3	0.0315911	0.656239	EVM0000545(CBF5);EVM0003499(TERT);EVM0005151(--)	GO:0005811	lipid droplet	16	38	0.0624301	0.716687	EVM0001548(ERG7);EVM0001887(atg8);EVM0001960(--);EVM0001988(SPBC16E9.10c);EVM0002872(erg6);EVM0003180(YEH2);EVM0003520(SPAC4D7.04c);EVM0004856(COAE);EVM0005219(erg-1);EVM0005297(glpQ1);EVM0005501(--);EVM0005546(ERG1);EVM0005663(cnep-1);EVM0006129(FAT1);EVM0006442(--);EVM0006891(--)
GO:0006113	fermentation	27	53	0.00182374	0.140614	EVM0000067(SPBC1773.06c);EVM0000074(rtn4ip1);EVM0000406(YNL134C);EVM0002321(aac);EVM0002377(--);EVM0002403(--);EVM0002418(Yog1);EVM0002680(yfmJ);EVM0002701(v1g238856);EVM0003029(SPBC1198.01);EVM0003224(CNBN1520);EVM0003277(--);EVM0003790(xylB);EVM0004263(PDC5);EVM0004436(patD);EVM0004672(bdhA);EVM0004710(10HGO);EVM0005635(ADH6);EVM0005764(RED1);EVM0006138(BDH1);EVM0006216(TP53I3);EVM0006479(orf1)…	GO:0005351	carbohydrate:proton symporter activity	3	3	0.0315911	0.656239	EVM0004035(STL1);EVM0005839(--);EVM0006585(STL1)	GO:0005658	alpha DNA polymerase:primase complex	11	24	0.0634002	0.716687	EVM0000125(NTF2);EVM0000374(DBP3);EVM0001711(mtr4);EVM0003950(HAS1);EVM0004166(dbp4);EVM0004494(dbp6);EVM0004857(pol12);EVM0005516(pri2);EVM0006830(pri1);EVM0007033(HMGB2);EVM0007323(dbp5)
GO:0051316	attachment of spindle microtubules to kinetochore involved in meiotic chromosome segregation	12	18	0.00192128	0.146638	EVM0000352(--);EVM0001060(rec8);EVM0001096(rec12);EVM0001954(--);EVM0003619(--);EVM0003748(hhp1);EVM0003850(ark1);EVM0003928(--);EVM0003981(nuf2);EVM0005412(--);EVM0006889(dad3);EVM0007079(plo1)	GO:0008909	isochorismate synthase activity	3	3	0.0315911	0.656239	EVM0002605(--);EVM0006722(TRP2);EVM0006913(pabAB)	GO:0000137	Golgi cis cisterna	4	6	0.0649862	0.716687	EVM0001162(mnn9);EVM0004584(OCH1);EVM0005100(anp1);EVM0007665(och1)
GO:0042407	cristae formation	11	16	0.00206882	0.15632	EVM0000474(DNAJC11);EVM0000544(--);EVM0000597(TAZ);EVM0002779(atpD);EVM0004973(MIC60);EVM0005755(ATP4);EVM0005917(mic10);EVM0006388(TIM11);EVM0006621(atp20);EVM0006627(ATP3);EVM0007668(ATP7)	GO:0015149	hexose transmembrane transporter activity	3	3	0.0315911	0.656239	EVM0004035(STL1);EVM0005839(--);EVM0006585(STL1)	GO:0005930	axoneme	4	6	0.0649862	0.716687	EVM0002957(KIF20B);EVM0003728(klp5);EVM0005306(Pik3r4);EVM0006177(pik3c3)
GO:0044107	cellular alcohol metabolic process	16	27	0.0021444	0.15751	EVM0000367(ERG9);EVM0000466(Sc5d);EVM0000843(CPR);EVM0000863(mvd);EVM0001019(ERG11);EVM0001480(PMK);EVM0001495(CYB5R4);EVM0001503(ERG28);EVM0001548(ERG7);EVM0002872(erg6);EVM0004934(erg24);EVM0005219(erg-1);EVM0005546(ERG1);EVM0006124(FPS1);EVM0006490(ERG4);EVM0007299(hcs1)	GO:0047617	acyl-CoA hydrolase activity	3	3	0.0315911	0.656239	EVM0002284(ppt-1);EVM0002754(Acot8);EVM0005388(SPBC31F10.02)	GO:0005962	mitochondrial isocitrate dehydrogenase complex (NAD+)	4	6	0.0649862	0.716687	EVM0000878(ttuC');EVM0000915(LEU2);EVM0005228(lys12);EVM0005316(idh2)
GO:0097384	cellular lipid biosynthetic process	16	27	0.0021444	0.15751	EVM0000367(ERG9);EVM0000466(Sc5d);EVM0000843(CPR);EVM0000863(mvd);EVM0001019(ERG11);EVM0001480(PMK);EVM0001495(CYB5R4);EVM0001503(ERG28);EVM0001548(ERG7);EVM0002872(erg6);EVM0004934(erg24);EVM0005219(erg-1);EVM0005546(ERG1);EVM0006124(FPS1);EVM0006490(ERG4);EVM0007299(hcs1)	GO:0051116	cobaltochelatase activity	3	3	0.0315911	0.656239	EVM0002061(--);EVM0005467(mdn1);EVM0007446(mak16)	GO:0045179	apical cortex	4	6	0.0649862	0.716687	EVM0003706(MYL9);EVM0004943(cbk1);EVM0005979(pkcA);EVM0007546(myo2)
GO:0006620	posttranslational protein targeting to endoplasmic reticulum membrane	9	12	0.00215682	0.15751	EVM0001462(SEC61G);EVM0003333(--);EVM0003781(egd1);EVM0004731(SBH1);EVM0004902(SEC62);EVM0005232(sec-61);EVM0005366(NACAD);EVM0005377(GET3);EVM0006565(RHE_CH02903)	GO:0008678	2-deoxy-D-gluconate 3-dehydrogenase activity	24	54	0.03189	0.656239	EVM0001421(YKL071W);EVM0001580(aflD);EVM0002122(HSD17B11);EVM0002244(mpl6);EVM0002404(SOU1);EVM0002797(YALI0B16192g);EVM0002842(--);EVM0002999(SDR4);EVM0003226(hsdl2);EVM0004067(yhdF);EVM0004202(rhlG);EVM0004602(fox-2);EVM0004619(RED2);EVM0004680(fabG);EVM0005127(ARMGADRAFT_1018421);EVM0005340(TM_0325);EVM0005466(yhdF);EVM0005553(phmFA);EVM0006060(fabG);EVM0006399(sthC);EVM0006498(VdtF);EVM000714…	GO:0045242	isocitrate dehydrogenase complex (NAD+)	4	6	0.0649862	0.716687	EVM0000878(ttuC');EVM0000915(LEU2);EVM0005228(lys12);EVM0005316(idh2)
GO:0006578	amino-acid betaine biosynthetic process	19	34	0.00218127	0.15751	EVM0001053(Aldh6a1);EVM0001059(MSY001_2108);EVM0001077(MET17);EVM0001638(cbs-1);EVM0001714(str4);EVM0001820(aldA);EVM0002772(betB);EVM0002846(ALDH7A1);EVM0002871(DUG3);EVM0003046(vdh);EVM0003910(CG12262);EVM0003922(MSY001_2108);EVM0003951(MSY001_2108);EVM0004932(GFA1);EVM0005788(met17);EVM0006480(egt-2);EVM0006483(egt-1);EVM0006876(FAO3);EVM0007643(yeaW)	GO:0008712	ADP-glyceromanno-heptose 6-epimerase activity	6	9	0.0327193	0.656239	EVM0001237(mat2b);EVM0002122(HSD17B11);EVM0002999(SDR4);EVM0004506(UGE5);EVM0004574(ERG26);EVM0004619(RED2)	GO:0045243	cytosolic isocitrate dehydrogenase complex (NAD+)	4	6	0.0649862	0.716687	EVM0000878(ttuC');EVM0000915(LEU2);EVM0005228(lys12);EVM0005316(idh2)
GO:0072330	monocarboxylic acid biosynthetic process	108	277	0.00221091	0.15751	EVM0000325(--);EVM0000458(SPAC513.07);EVM0000464(--);EVM0000494(asn1);EVM0000505(FAH12);EVM0000622(pip);EVM0000693(tpiA);EVM0000716(--);EVM0000916(palB);EVM0001070(PAT1);EVM0001077(MET17);EVM0001081(bkdB);EVM0001201(YHR112C);EVM0001313(PAS_chr4_0465);EVM0001370(ELO2);EVM0001421(YKL071W);EVM0001580(aflD);EVM0001605(cpr-8);EVM0001642(gap1);EVM0001665(DAK);EVM0001729(SPAC1A6.10);EVM0001859(Mccc2);EV…	GO:0016624	oxidoreductase activity, acting on the aldehyde or oxo group of donors, disulfide as acceptor	6	9	0.0327193	0.656239	EVM0000332(kgd1);EVM0000346(dhtkd1);EVM0001081(bkdB);EVM0002793(PDA1);EVM0003277(--);EVM0006801(BCKDHA)	GO:0045246	cytosolic tricarboxylic acid cycle enzyme complex	4	6	0.0649862	0.716687	EVM0000878(ttuC');EVM0000915(LEU2);EVM0005228(lys12);EVM0005316(idh2)
GO:0008202	steroid metabolic process	35	74	0.00223048	0.15751	EVM0000367(ERG9);EVM0000458(SPAC513.07);EVM0000466(Sc5d);EVM0000719(NMRAL1);EVM0000843(CPR);EVM0000863(mvd);EVM0001019(ERG11);EVM0001237(mat2b);EVM0001480(PMK);EVM0001495(CYB5R4);EVM0001503(ERG28);EVM0001548(ERG7);EVM0002167(SPBC646.07c);EVM0002482(--);EVM0002872(erg6);EVM0003163(ATG26);EVM0003180(YEH2);EVM0003303(FH);EVM0004082(--);EVM0004340(DPL1);EVM0004506(UGE5);EVM0004574(ERG26);EVM0004934(e…	GO:0052742	phosphatidylinositol kinase activity	6	9	0.0327193	0.656239	EVM0001608(FAB1);EVM0002133(lsb6);EVM0002615(TEL1);EVM0003743(stt4);EVM0005306(Pik3r4);EVM0006177(pik3c3)	GO:0097014	ciliary plasm	4	6	0.0649862	0.716687	EVM0002957(KIF20B);EVM0003728(klp5);EVM0005306(Pik3r4);EVM0006177(pik3c3)
GO:1902600	proton transmembrane transport	35	74	0.00223048	0.15751	EVM0000253(--);EVM0000437(cct1);EVM0000639(VhaSFD);EVM0000703(qcr7);EVM0000815(--);EVM0001719(cox12);EVM0001801(qcr8);EVM0002534(cya-4);EVM0002779(atpD);EVM0002982(ucr-1);EVM0003739(cox-6);EVM0004035(STL1);EVM0004073(--);EVM0004359(vcx1);EVM0004446(VAC8);EVM0004606(GIR2);EVM0004814(COX15);EVM0004891(mdm28);EVM0005073(cox13);EVM0005233(ATP5);EVM0005366(NACAD);EVM0005580(SPBC1703.13c);EVM0005608(AT…	GO:0003955	NAD(P)H dehydrogenase (quinone) activity	17	36	0.035835	0.695441	EVM0000243(--);EVM0000616(nuo-24);EVM0001018(bos1);EVM0002056(nuo-31);EVM0002180(NDUFA5);EVM0002489(--);EVM0003130(At2g02050);EVM0003141(RLI1);EVM0003550(SPAC4H3.09);EVM0003575(--);EVM0003604(--);EVM0003804(COX19);EVM0004951(--);EVM0005170(nuo21.3c);EVM0005652(nuo20.9);EVM0006251(napA);EVM0007722(--)	GO:0043601	nuclear replisome	18	44	0.065682	0.717592	EVM0000125(NTF2);EVM0000374(DBP3);EVM0001550(rfc4);EVM0001711(mtr4);EVM0002062(MUTYH);EVM0002269(pfh1);EVM0002385(pfh1);EVM0003175(POLD2);EVM0003950(HAS1);EVM0004166(dbp4);EVM0004494(dbp6);EVM0004857(pol12);EVM0005268(--);EVM0005516(pri2);EVM0006830(pri1);EVM0007033(HMGB2);EVM0007323(dbp5);EVM0007681(PRP46)
GO:0006805	xenobiotic metabolic process	38	82	0.00233527	0.163383	EVM0000066(UMAG_11400);EVM0000111(auh);EVM0000333(PUDP);EVM0000762(ACSM3);EVM0000799(sidH);EVM0000843(CPR);EVM0001053(Aldh6a1);EVM0001180(hxpA);EVM0001729(SPAC1A6.10);EVM0001820(aldA);EVM0001864(FRO6);EVM0001879(Ephx1);EVM0002381(mobA);EVM0002766(FRE2);EVM0002772(betB);EVM0002846(ALDH7A1);EVM0002939(ECI1);EVM0003046(vdh);EVM0003656(FMP10);EVM0003662(PA1538);EVM0003957(fer8);EVM0004064(aspB);EVM00…	GO:0000009	alpha-1,6-mannosyltransferase activity	4	5	0.0372908	0.695441	EVM0001363(GPI18);EVM0002088(algn-12);EVM0004584(OCH1);EVM0007665(och1)	GO:0043190	ATP-binding cassette (ABC) transporter complex	30	80	0.0690057	0.732573	EVM0000366(atrB);EVM0000898(elf1);EVM0001093(fer6);EVM0001142(bfr1);EVM0001273(HIS1);EVM0001460(--);EVM0001552(cut3);EVM0001988(SPBC16E9.10c);EVM0002135(SPBC16H5.08c);EVM0002238(si:dkey-18l1.1);EVM0002624(SPAC20G4.01);EVM0002748(--);EVM0002901(bms1);EVM0003115(spn2);EVM0003141(RLI1);EVM0003449(ADP1);EVM0003955(YCF1);EVM0004215(--);EVM0004221(YBT1);EVM0004969(abcd1);EVM0005467(mdn1);EVM0005496(nrk…
GO:0007006	mitochondrial membrane organization	31	64	0.00245434	0.170138	EVM0000243(--);EVM0000433(tam41);EVM0000467(tim23);EVM0000474(DNAJC11);EVM0000544(--);EVM0000597(TAZ);EVM0001514(phb1);EVM0001661(TIM54);EVM0001764(timm13-b);EVM0001844(MDM10);EVM0001892(yidC);EVM0002321(aac);EVM0002524(SPAC23C4.09c);EVM0002685(mgr2);EVM0002779(atpD);EVM0003154(UPS2);EVM0003583(TIM8);EVM0003605(--);EVM0004891(mdm28);EVM0004973(MIC60);EVM0005052(SPAC22A12.08c);EVM0005755(ATP4);EVM…	GO:0003997	acyl-CoA oxidase activity	4	5	0.0372908	0.695441	EVM0002438(ACOX1);EVM0004106(ACX1.2);EVM0004362(POX2);EVM0007596(--)	GO:0032592	integral component of mitochondrial membrane	22	56	0.0690561	0.732573	EVM0000185(Ppox);EVM0000467(tim23);EVM0000474(DNAJC11);EVM0000528(psd1);EVM0000544(--);EVM0000597(TAZ);EVM0000935(Coq2);EVM0001297(PET191);EVM0001892(yidC);EVM0002517(css1);EVM0003415(tim17);EVM0003575(--);EVM0003766(YDL183C);EVM0004602(fox-2);EVM0004722(Mpc1);EVM0004814(COX15);EVM0004973(MIC60);EVM0005617(MPC2);EVM0005917(mic10);EVM0005964(Slc25a32);EVM0006953(MFDX1);EVM0007301(mia40)
GO:0006817	phosphate ion transport	45	101	0.00258625	0.17761	EVM0000176(ecdD);EVM0000204(pho-4);EVM0000366(atrB);EVM0000446(dhkJ);EVM0000898(elf1);EVM0000950(luxQ);EVM0000999(HI_0418);EVM0001093(fer6);EVM0001142(bfr1);EVM0001747(DIC1);EVM0002000(mfs1);EVM0002074(--);EVM0002124(iolT);EVM0002135(SPBC16H5.08c);EVM0002232(ecdD);EVM0002409(ecdD);EVM0002498(luxQ);EVM0002522(tmoS);EVM0002624(SPAC20G4.01);EVM0002825(PLT6);EVM0002901(bms1);EVM0002940(luxQ);EVM00031…	GO:0004591	oxoglutarate dehydrogenase (succinyl-transferring) activity	4	5	0.0372908	0.695441	EVM0000332(kgd1);EVM0000346(dhtkd1);EVM0002793(PDA1);EVM0006801(BCKDHA)	GO:0030956	glutamyl-tRNA(Gln) amidotransferase complex	6	11	0.0704062	0.732573	EVM0001079(amdS);EVM0002602(gatA);EVM0003288(amdS);EVM0003671(GATA);EVM0004147(amdS);EVM0005398(atzF)
GO:0006778	porphyrin-containing compound metabolic process	74	181	0.00260915	0.17761	EVM0000066(UMAG_11400);EVM0000067(SPBC1773.06c);EVM0000185(Ppox);EVM0000325(--);EVM0000933(nagX);EVM0000935(Coq2);EVM0001020(YPL107W);EVM0001313(PAS_chr4_0465);EVM0001421(YKL071W);EVM0001429(nahG);EVM0001495(CYB5R4);EVM0001580(aflD);EVM0001622(nudA);EVM0001714(str4);EVM0001938(bioF);EVM0002155(MT1988);EVM0002244(mpl6);EVM0002377(--);EVM0002381(mobA);EVM0002403(--);EVM0002404(SOU1);EVM0002701(v1g2…	GO:0005275	amine transmembrane transporter activity	4	5	0.0372908	0.695441	EVM0003712(thi9);EVM0004061(inda1);EVM0005093(GPT1);EVM0005242(amt2)	GO:0031674	I band	6	11	0.0704062	0.732573	EVM0000693(tpiA);EVM0001578(ain1);EVM0003539(pgk1);EVM0004771(grx4);EVM0007277(TTC1);EVM0007552(ENA2)
GO:0009141	nucleoside triphosphate metabolic process	61	145	0.00276276	0.18496	EVM0000243(--);EVM0000253(--);EVM0000437(cct1);EVM0000451(dut-1);EVM0000597(TAZ);EVM0000616(nuo-24);EVM0000693(tpiA);EVM0000703(qcr7);EVM0000815(--);EVM0001020(YPL107W);EVM0001075(TMP1);EVM0001290(ETFB);EVM0001332(ZEU1);EVM0001642(gap1);EVM0001665(DAK);EVM0001682(CNA03000);EVM0001719(cox12);EVM0001734(mppB);EVM0001761(Uckl1);EVM0001801(qcr8);EVM0001988(SPBC16E9.10c);EVM0002052(ndk-1);EVM0002056(n…	GO:0008336	gamma-butyrobetaine dioxygenase activity	4	5	0.0372908	0.695441	EVM0001638(cbs-1);EVM0002647(--);EVM0003110(--);EVM0004884(fasA)	GO:0000113	nucleotide-excision repair factor 4 complex	3	4	0.0784759	0.732573	EVM0000179(RAD16);EVM0005908(--);EVM0007548(rhp7)
GO:0045132	meiotic chromosome segregation	37	80	0.00276608	0.18496	EVM0000352(--);EVM0000370(bimB);EVM0000807(--);EVM0001060(rec8);EVM0001096(rec12);EVM0001552(cut3);EVM0001622(nudA);EVM0001943(BUB3);EVM0001954(--);EVM0002134(bub1);EVM0002587(mph1);EVM0002609(GCNA);EVM0002615(TEL1);EVM0002749(--);EVM0003092(Msh5);EVM0003432(cnd2);EVM0003554(CSM3);EVM0003619(--);EVM0003728(klp5);EVM0003748(hhp1);EVM0003850(ark1);EVM0003928(--);EVM0003981(nuf2);EVM0003998(HFM1);EV…	GO:0008569	minus-end-directed microtubule motor activity	4	5	0.0372908	0.695441	EVM0001622(nudA);EVM0005190(Dhc64C);EVM0005467(mdn1);EVM0006463(bimC)	GO:0005880	nuclear microtubule	3	4	0.0784759	0.732573	EVM0002052(ndk-1);EVM0003728(klp5);EVM0006904(--)
GO:0030258	lipid modification	40	88	0.00281876	0.185192	EVM0000111(auh);EVM0000783(--);EVM0000799(sidH);EVM0000843(CPR);EVM0001070(PAT1);EVM0001290(ETFB);EVM0001608(FAB1);EVM0002043(qutG);EVM0002133(lsb6);EVM0002438(ACOX1);EVM0002615(TEL1);EVM0002754(Acot8);EVM0002939(ECI1);EVM0003163(ATG26);EVM0003662(PA1538);EVM0003743(stt4);EVM0003791(pi030);EVM0003910(CG12262);EVM0003964(AN1769);EVM0003985(An18g02980);EVM0004032(IP5P3);EVM0004106(ACX1.2);EVM000422…	GO:0016843	amine-lyase activity	4	5	0.0372908	0.695441	EVM0001740(--);EVM0005388(SPBC31F10.02);EVM0005978(SNO1);EVM0006838(PDX1)	GO:0031205	endoplasmic reticulum Sec complex	3	4	0.0784759	0.732573	EVM0000210(Dnajc3);EVM0004731(SBH1);EVM0004902(SEC62)
GO:0009298	GDP-mannose biosynthetic process	5	5	0.00284307	0.185192	EVM0003596(pmm1);EVM0004858(MAN1);EVM0005036(SPBC13G1.02);EVM0005309(MPG1);EVM0006166(MAN1)	GO:1904680	peptide transmembrane transporter activity	27	63	0.0389217	0.719543	EVM0000366(atrB);EVM0000467(tim23);EVM0000898(elf1);EVM0001093(fer6);EVM0001142(bfr1);EVM0001346(ptr2);EVM0001462(SEC61G);EVM0001661(TIM54);EVM0001892(yidC);EVM0002135(SPBC16H5.08c);EVM0002474(ptr2);EVM0002624(SPAC20G4.01);EVM0003141(RLI1);EVM0003415(tim17);EVM0003449(ADP1);EVM0003583(TIM8);EVM0003955(YCF1);EVM0004221(YBT1);EVM0004542(TIM44);EVM0004731(SBH1);EVM0004969(abcd1);EVM0005232(sec-61);E…	GO:0031315	extrinsic component of mitochondrial outer membrane	3	4	0.0784759	0.732573	EVM0001012(CLU1);EVM0001514(phb1);EVM0004193(arpc5-a)
GO:0031639	plasminogen activation	5	5	0.00284307	0.185192	EVM0001321(RVB1);EVM0003539(pgk1);EVM0003824(ubq-1);EVM0003940(--);EVM0006941(UBI1)	GO:0016630	protochlorophyllide reductase activity	16	34	0.0425381	0.759704	EVM0001421(YKL071W);EVM0001580(aflD);EVM0002244(mpl6);EVM0002404(SOU1);EVM0002797(YALI0B16192g);EVM0002999(SDR4);EVM0003226(hsdl2);EVM0004067(yhdF);EVM0004602(fox-2);EVM0005127(ARMGADRAFT_1018421);EVM0005340(TM_0325);EVM0005353(SPAC513.07);EVM0005553(phmFA);EVM0006027(--);EVM0007149(CC1G_02019);EVM0007526(fabG)	GO:0055028	cortical microtubule	3	4	0.0784759	0.732573	EVM0000352(--);EVM0002961(BIM1);EVM0006904(--)
GO:0042537	benzene-containing compound metabolic process	35	75	0.00295855	0.191067	EVM0000111(auh);EVM0000762(ACSM3);EVM0000799(sidH);EVM0000843(CPR);EVM0001053(Aldh6a1);EVM0001243(kynu);EVM0001429(nahG);EVM0001820(aldA);EVM0001864(FRO6);EVM0002381(mobA);EVM0002766(FRE2);EVM0002772(betB);EVM0002846(ALDH7A1);EVM0002939(ECI1);EVM0003046(vdh);EVM0003123(tdiD);EVM0003656(FMP10);EVM0003834(YUC11);EVM0004064(aspB);EVM0004227(PGR);EVM0004273(--);EVM0004508(4cl1);EVM0004870(ech-6);EVM0…	GO:0016229	steroid dehydrogenase activity	10	19	0.0459388	0.759704	EVM0000458(SPAC513.07);EVM0000719(NMRAL1);EVM0001237(mat2b);EVM0002482(--);EVM0004082(--);EVM0004506(UGE5);EVM0004574(ERG26);EVM0005353(SPAC513.07);EVM0006354(At3g42180);EVM0007149(CC1G_02019)	GO:1990221	L-cysteine desulfurase complex	3	4	0.0784759	0.732573	EVM0002592(--);EVM0003303(FH);EVM0006130(ISU1)
GO:0042773	ATP synthesis coupled electron transport	24	47	0.00309445	0.19815	EVM0000243(--);EVM0000253(--);EVM0000597(TAZ);EVM0000616(nuo-24);EVM0000703(qcr7);EVM0001018(bos1);EVM0001020(YPL107W);EVM0001734(mppB);EVM0001801(qcr8);EVM0002056(nuo-31);EVM0002180(NDUFA5);EVM0002489(--);EVM0002534(cya-4);EVM0002982(ucr-1);EVM0003130(At2g02050);EVM0003550(SPAC4H3.09);EVM0003739(cox-6);EVM0004157(--);EVM0005073(cox13);EVM0005170(nuo21.3c);EVM0006251(napA);EVM0007138(djr-1.1);EVM…	GO:0016705	oxidoreductase activity, acting on paired donors, with incorporation or reduction of molecular oxygen	35	86	0.0460103	0.759704	EVM0000312(sur2);EVM0000405(CYT1);EVM0000466(Sc5d);EVM0000505(FAH12);EVM0000540(sid2);EVM0000684(ARMGADRAFT_1018420);EVM0000843(CPR);EVM0001019(ERG11);EVM0001023(At5g07800);EVM0001387(cek1);EVM0001429(nahG);EVM0001638(cbs-1);EVM0002381(mobA);EVM0002647(--);EVM0002968(--);EVM0003044(ppoA);EVM0003110(--);EVM0003158(--);EVM0003329(spm1);EVM0003662(PA1538);EVM0003743(stt4);EVM0003834(YUC11);EVM000406…	GO:0005618	cell wall	20	51	0.081924	0.732573	EVM0000158(ARB_03719);EVM0000591(spn3);EVM0000637(MET6);EVM0000693(tpiA);EVM0001642(gap1);EVM0001734(mppB);EVM0001756(cat-1);EVM0002068(PEP4);EVM0002779(atpD);EVM0003105(--);EVM0003680(L1);EVM0003775(Eno);EVM0004855(AN6010);EVM0005309(MPG1);EVM0005414(vpr);EVM0005501(--);EVM0005856(--);EVM0006644(IPP1);EVM0006817(INO1);EVM0007228(AFUA_4G09580)
GO:0046034	ATP metabolic process	69	168	0.00313394	0.198992	EVM0000066(UMAG_11400);EVM0000243(--);EVM0000253(--);EVM0000324(PHB2);EVM0000437(cct1);EVM0000597(TAZ);EVM0000616(nuo-24);EVM0000693(tpiA);EVM0000703(qcr7);EVM0000815(--);EVM0001018(bos1);EVM0001020(YPL107W);EVM0001290(ETFB);EVM0001514(phb1);EVM0001642(gap1);EVM0001665(DAK);EVM0001719(cox12);EVM0001734(mppB);EVM0001801(qcr8);EVM0001988(SPBC16E9.10c);EVM0002056(nuo-31);EVM0002180(NDUFA5);EVM000238…	GO:0008460	dTDP-glucose 4,6-dehydratase activity	7	12	0.0506416	0.759704	EVM0001237(mat2b);EVM0001421(YKL071W);EVM0002999(SDR4);EVM0004506(UGE5);EVM0004574(ERG26);EVM0004619(RED2);EVM0005353(SPAC513.07)	GO:0009317	acetyl-CoA carboxylase complex	7	14	0.0833204	0.732573	EVM0001859(Mccc2);EVM0002631(cut6);EVM0003792(pyrABCN);EVM0004785(gcvH);EVM0006437(--);EVM0007474(lamA);EVM0007719(mccA)
GO:0051307	meiotic chromosome separation	16	28	0.00357953	0.224579	EVM0000370(bimB);EVM0000807(--);EVM0001552(cut3);EVM0001943(BUB3);EVM0002587(mph1);EVM0003092(Msh5);EVM0003432(cnd2);EVM0003850(ark1);EVM0003998(HFM1);EVM0004711(mei2);EVM0005524(top2);EVM0005869(cnd1);EVM0006568(mad2);EVM0007079(plo1);EVM0007331(slp1);EVM0007433(YCG1)	GO:0042887	amide transmembrane transporter activity	29	70	0.052147	0.759704	EVM0000366(atrB);EVM0000467(tim23);EVM0000898(elf1);EVM0001093(fer6);EVM0001142(bfr1);EVM0001346(ptr2);EVM0001462(SEC61G);EVM0001661(TIM54);EVM0001892(yidC);EVM0002135(SPBC16H5.08c);EVM0002474(ptr2);EVM0002624(SPAC20G4.01);EVM0002901(bms1);EVM0003141(RLI1);EVM0003415(tim17);EVM0003449(ADP1);EVM0003583(TIM8);EVM0003955(YCF1);EVM0004221(YBT1);EVM0004542(TIM44);EVM0004731(SBH1);EVM0004969(abcd1);EVM…	GO:0031514	motile cilium	7	14	0.0833204	0.732573	EVM0000051(PFDN5);EVM0003950(HAS1);EVM0003981(nuf2);EVM0004348(--);EVM0004402(--);EVM0004729(--);EVM0006228(ADK1)
GO:0015994	chlorophyll metabolic process	54	127	0.00359635	0.224579	EVM0000066(UMAG_11400);EVM0000067(SPBC1773.06c);EVM0000325(--);EVM0000933(nagX);EVM0001020(YPL107W);EVM0001313(PAS_chr4_0465);EVM0001421(YKL071W);EVM0001429(nahG);EVM0001580(aflD);EVM0001622(nudA);EVM0001714(str4);EVM0002155(MT1988);EVM0002244(mpl6);EVM0002377(--);EVM0002381(mobA);EVM0002403(--);EVM0002404(SOU1);EVM0002701(v1g238856);EVM0002797(YALI0B16192g);EVM0002872(erg6);EVM0002999(SDR4);EVM0…	GO:0016647	oxidoreductase activity, acting on the CH-NH group of donors, oxygen as acceptor	13	27	0.0534166	0.759704	EVM0000066(UMAG_11400);EVM0000933(nagX);EVM0001429(nahG);EVM0003291(--);EVM0003662(PA1538);EVM0003957(fer8);EVM0004064(aspB);EVM0005264(SPAC1F5.03c);EVM0005546(ERG1);EVM0006471(osm1);EVM0006868(fap1);EVM0006876(FAO3);EVM0006960(al-1)	GO:0033177	proton-transporting two-sector ATPase complex, proton-transporting domain	11	25	0.0842448	0.732573	EVM0000815(--);EVM0004606(GIR2);EVM0005233(ATP5);EVM0005366(NACAD);EVM0005608(ATP17);EVM0005755(ATP4);EVM0006388(TIM11);EVM0006437(--);EVM0006449(psy1);EVM0006621(atp20);EVM0007668(ATP7)
GO:0018874	benzoate metabolic process	12	19	0.00375332	0.232299	EVM0000111(auh);EVM0000799(sidH);EVM0000843(CPR);EVM0001429(nahG);EVM0002381(mobA);EVM0003834(YUC11);EVM0004064(aspB);EVM0004227(PGR);EVM0004870(ech-6);EVM0005170(nuo21.3c);EVM0005546(ERG1);EVM0006143(mobA)	GO:0005506	iron ion binding	26	62	0.0551324	0.759704	EVM0000066(UMAG_11400);EVM0000312(sur2);EVM0000466(Sc5d);EVM0000684(ARMGADRAFT_1018420);EVM0001019(ERG11);EVM0001638(cbs-1);EVM0001794(yars1);EVM0002917(galT);EVM0003044(ppoA);EVM0003141(RLI1);EVM0003158(--);EVM0003303(FH);EVM0003654(NAR1);EVM0003720(UMAG_03851);EVM0004273(--);EVM0004411(CYP704C1);EVM0004645(vlmA);EVM0004853(vlmA);EVM0005170(nuo21.3c);EVM0005172(URBS1);EVM0005196(SPBC1709.16c);EV…	GO:0000818	nuclear MIS12/MIND complex	2	2	0.0858533	0.732573	EVM0001954(--);EVM0005919(--)
GO:0015995	chlorophyll biosynthetic process	51	119	0.00378147	0.232299	EVM0000066(UMAG_11400);EVM0000067(SPBC1773.06c);EVM0000933(nagX);EVM0001313(PAS_chr4_0465);EVM0001421(YKL071W);EVM0001429(nahG);EVM0001580(aflD);EVM0001622(nudA);EVM0001714(str4);EVM0002244(mpl6);EVM0002377(--);EVM0002381(mobA);EVM0002403(--);EVM0002404(SOU1);EVM0002701(v1g238856);EVM0002797(YALI0B16192g);EVM0002872(erg6);EVM0002999(SDR4);EVM0003226(hsdl2);EVM0003291(--);EVM0003649(EEF1AKMT4);EVM…	GO:0008999	ribosomal-protein-alanine N-acetyltransferase activity	9	17	0.0551799	0.759704	EVM0001557(--);EVM0002063(--);EVM0002070(--);EVM0002243(naa20);EVM0002681(Os02g0717700);EVM0003988(--);EVM0006122(--);EVM0007145(nat10);EVM0007457(yyaT)	GO:0016613	vanadium-iron nitrogenase complex	2	2	0.0858533	0.732573	EVM0003619(--);EVM0005377(GET3)
GO:0022900	electron transport chain	41	92	0.00391052	0.238289	EVM0000243(--);EVM0000253(--);EVM0000597(TAZ);EVM0000616(nuo-24);EVM0000701(--);EVM0000703(qcr7);EVM0000843(CPR);EVM0000976(GRX5);EVM0001018(bos1);EVM0001020(YPL107W);EVM0001290(ETFB);EVM0001528(--);EVM0001707(Acadsb);EVM0001719(cox12);EVM0001734(mppB);EVM0001801(qcr8);EVM0002056(nuo-31);EVM0002180(NDUFA5);EVM0002489(--);EVM0002534(cya-4);EVM0002982(ucr-1);EVM0003059(GRX1);EVM0003130(At2g02050);E…	GO:0033764	steroid dehydrogenase activity, acting on the CH-OH group of donors, NAD or NADP as acceptor	9	17	0.0551799	0.759704	EVM0000458(SPAC513.07);EVM0000719(NMRAL1);EVM0001237(mat2b);EVM0004082(--);EVM0004506(UGE5);EVM0004574(ERG26);EVM0005353(SPAC513.07);EVM0006354(At3g42180);EVM0007149(CC1G_02019)	GO:0017086	3-methyl-2-oxobutanoate dehydrogenase (lipoamide) complex	2	2	0.0858533	0.732573	EVM0001081(bkdB);EVM0006801(BCKDHA)
GO:0009144	purine nucleoside triphosphate metabolic process	57	136	0.00412819	0.249541	EVM0000243(--);EVM0000253(--);EVM0000437(cct1);EVM0000451(dut-1);EVM0000597(TAZ);EVM0000616(nuo-24);EVM0000693(tpiA);EVM0000703(qcr7);EVM0000815(--);EVM0001020(YPL107W);EVM0001290(ETFB);EVM0001642(gap1);EVM0001665(DAK);EVM0001682(CNA03000);EVM0001719(cox12);EVM0001734(mppB);EVM0001801(qcr8);EVM0001988(SPBC16E9.10c);EVM0002052(ndk-1);EVM0002056(nuo-31);EVM0002180(NDUFA5);EVM0002489(--);EVM0002534(…	GO:0016866	intramolecular transferase activity	28	68	0.0600573	0.759704	EVM0000333(PUDP);EVM0000545(CBF5);EVM0001180(hxpA);EVM0001548(ERG7);EVM0001614(PUS1);EVM0001714(str4);EVM0002514(AGM1);EVM0002605(--);EVM0003291(--);EVM0003596(pmm1);EVM0003662(PA1538);EVM0003671(GATA);EVM0003677(PAL);EVM0003905(ACU-7);EVM0003922(MSY001_2108);EVM0004008(rluD);EVM0004173(NGR_a03290);EVM0004283(rib2);EVM0005486(gpm1);EVM0005546(ERG1);EVM0005879(otaA);EVM0005986(hxpA);EVM0006143(mob…	GO:0020015	glycosome	2	2	0.0858533	0.732573	EVM0003482(--);EVM0003641(PCK1)
GO:0051455	monopolar spindle attachment to meiosis I kinetochore	11	17	0.00422851	0.253576	EVM0000352(--);EVM0001060(rec8);EVM0001096(rec12);EVM0001954(--);EVM0003619(--);EVM0003748(hhp1);EVM0003928(--);EVM0003981(nuf2);EVM0005412(--);EVM0006889(dad3);EVM0007079(plo1)	GO:0015036	disulfide oxidoreductase activity	33	82	0.0600861	0.759704	EVM0000066(UMAG_11400);EVM0000712(txl1);EVM0000976(GRX5);EVM0001023(At5g07800);EVM0001059(MSY001_2108);EVM0001429(nahG);EVM0001525(--);EVM0002031(sA);EVM0002381(mobA);EVM0003059(GRX1);EVM0003291(--);EVM0003539(pgk1);EVM0003617(plp1);EVM0003662(PA1538);EVM0003834(YUC11);EVM0003879(TXN);EVM0003951(MSY001_2108);EVM0003957(fer8);EVM0004064(aspB);EVM0004173(NGR_a03290);EVM0004690(moxY);EVM0004771(grx4…	GO:0030694	bacterial-type flagellum basal body, rod	2	2	0.0858533	0.732573	EVM0005486(gpm1);EVM0006579(--)
GO:0006567	threonine catabolic process	20	38	0.00430815	0.256318	EVM0000067(SPBC1773.06c);EVM0000074(rtn4ip1);EVM0000406(YNL134C);EVM0001938(bioF);EVM0002418(Yog1);EVM0002701(v1g238856);EVM0003029(SPBC1198.01);EVM0003790(xylB);EVM0004436(patD);EVM0004672(bdhA);EVM0004710(10HGO);EVM0005635(ADH6);EVM0006138(BDH1);EVM0006216(TP53I3);EVM0006479(orf1);EVM0006605(toxD);EVM0007364(adh1);EVM0007435(Ptgr1);EVM0007511(lcb2);EVM0007554(ADH1)	GO:0016166	phytoene dehydrogenase activity	14	30	0.0601637	0.759704	EVM0000066(UMAG_11400);EVM0000185(Ppox);EVM0000933(nagX);EVM0001023(At5g07800);EVM0001429(nahG);EVM0003291(--);EVM0003662(PA1538);EVM0003834(YUC11);EVM0004064(aspB);EVM0004173(NGR_a03290);EVM0006143(mobA);EVM0006471(osm1);EVM0006876(FAO3);EVM0006960(al-1)	GO:0031411	gas vesicle	2	2	0.0858533	0.732573	EVM0002233(CYN1);EVM0004224(Acaa1a)
GO:0006635	fatty acid beta-oxidation	24	48	0.00440004	0.256797	EVM0000111(auh);EVM0000799(sidH);EVM0001070(PAT1);EVM0001290(ETFB);EVM0002438(ACOX1);EVM0002754(Acot8);EVM0002939(ECI1);EVM0003662(PA1538);EVM0003910(CG12262);EVM0003985(An18g02980);EVM0004106(ACX1.2);EVM0004227(PGR);EVM0004362(POX2);EVM0004602(fox-2);EVM0004870(ech-6);EVM0004938(PXN);EVM0005184(IVD);EVM0005231(Acaa1b);EVM0005979(pkcA);EVM0006610(hbdA);EVM0006788(hibch);EVM0006842(PNC2);EVM000736…	GO:0016639	oxidoreductase activity, acting on the CH-NH2 group of donors, NAD or NADP as acceptor	14	30	0.0601637	0.759704	EVM0000066(UMAG_11400);EVM0000920(gdh);EVM0000933(nagX);EVM0003291(--);EVM0003662(PA1538);EVM0003834(YUC11);EVM0003957(fer8);EVM0004064(aspB);EVM0004173(NGR_a03290);EVM0005815(gdh-1);EVM0006351(fdxr);EVM0006471(osm1);EVM0006876(FAO3);EVM0006960(al-1)	GO:0035632	mitochondrial prohibitin complex	2	2	0.0858533	0.732573	EVM0000324(PHB2);EVM0001514(phb1)
GO:0019646	aerobic electron transport chain	22	43	0.00441277	0.256797	EVM0000243(--);EVM0000253(--);EVM0000616(nuo-24);EVM0000703(qcr7);EVM0001018(bos1);EVM0001020(YPL107W);EVM0001734(mppB);EVM0001801(qcr8);EVM0002056(nuo-31);EVM0002180(NDUFA5);EVM0002489(--);EVM0002534(cya-4);EVM0002982(ucr-1);EVM0003130(At2g02050);EVM0003550(SPAC4H3.09);EVM0003739(cox-6);EVM0004157(--);EVM0005073(cox13);EVM0005170(nuo21.3c);EVM0006251(napA);EVM0007138(djr-1.1);EVM0007268(QCR9)	GO:0003860	3-hydroxyisobutyryl-CoA hydrolase activity	6	10	0.0602133	0.759704	EVM0000111(auh);EVM0000799(sidH);EVM0002939(ECI1);EVM0004227(PGR);EVM0004870(ech-6);EVM0006788(hibch)	GO:0043202	lysosomal lumen	2	2	0.0858533	0.732573	EVM0002284(ppt-1);EVM0006911(RNY1)
GO:0006779	porphyrin-containing compound biosynthetic process	69	170	0.00441815	0.256797	EVM0000066(UMAG_11400);EVM0000067(SPBC1773.06c);EVM0000185(Ppox);EVM0000933(nagX);EVM0000935(Coq2);EVM0001313(PAS_chr4_0465);EVM0001421(YKL071W);EVM0001429(nahG);EVM0001580(aflD);EVM0001622(nudA);EVM0001714(str4);EVM0001938(bioF);EVM0002244(mpl6);EVM0002377(--);EVM0002381(mobA);EVM0002403(--);EVM0002404(SOU1);EVM0002701(v1g238856);EVM0002740(bioB);EVM0002797(YALI0B16192g);EVM0002872(erg6);EVM0002…	GO:0004452	isopentenyl-diphosphate delta-isomerase activity	6	10	0.0602133	0.759704	EVM0000113(SPAPB1A11.03);EVM0001315(CYB2);EVM0002951(PA1024);EVM0005933(IDI);EVM0006465(CYB2);EVM0007130(CYB2)	GO:0044697	HICS complex	2	2	0.0858533	0.732573	EVM0002179(SHO1);EVM0005305(--)
GO:0019285	glycine betaine biosynthetic process from choline	6	7	0.00452313	0.256968	EVM0001059(MSY001_2108);EVM0001714(str4);EVM0003922(MSY001_2108);EVM0003951(MSY001_2108);EVM0006876(FAO3);EVM0007643(yeaW)	GO:0005280	amino acid:proton symporter activity	6	10	0.0602133	0.759704	EVM0001047(prnB);EVM0001359(prnB);EVM0002272(PUT4);EVM0003707(prnB);EVM0004061(inda1);EVM0004461(DIP5)	GO:0048269	methionine adenosyltransferase complex	2	2	0.0858533	0.732573	EVM0000376(sam1);EVM0001237(mat2b)
GO:0031455	glycine betaine metabolic process	6	7	0.00452313	0.256968	EVM0001059(MSY001_2108);EVM0001714(str4);EVM0003922(MSY001_2108);EVM0003951(MSY001_2108);EVM0006876(FAO3);EVM0007643(yeaW)	GO:0008935	1,4-dihydroxy-2-naphthoyl-CoA synthase activity	6	10	0.0602133	0.759704	EVM0000111(auh);EVM0000799(sidH);EVM0002939(ECI1);EVM0004227(PGR);EVM0004870(ech-6);EVM0006788(hibch)	GO:0070056	prospore membrane leading edge	2	2	0.0858533	0.732573	EVM0006449(psy1);EVM0006504(SSO2)
GO:0031456	glycine betaine biosynthetic process	6	7	0.00452313	0.256968	EVM0001059(MSY001_2108);EVM0001714(str4);EVM0003922(MSY001_2108);EVM0003951(MSY001_2108);EVM0006876(FAO3);EVM0007643(yeaW)	GO:0015185	gamma-aminobutyric acid transmembrane transporter activity	6	10	0.0602133	0.759704	EVM0001047(prnB);EVM0001359(prnB);EVM0002272(PUT4);EVM0003707(prnB);EVM0004061(inda1);EVM0004461(DIP5)	GO:0070057	prospore membrane spindle pole body attachment site	2	2	0.0858533	0.732573	EVM0006449(psy1);EVM0006504(SSO2)
GO:0006633	fatty acid biosynthetic process	55	131	0.00458648	0.258623	EVM0000458(SPAC513.07);EVM0000464(--);EVM0000505(FAH12);EVM0001070(PAT1);EVM0001081(bkdB);EVM0001370(ELO2);EVM0001421(YKL071W);EVM0001580(aflD);EVM0001859(Mccc2);EVM0002122(HSD17B11);EVM0002167(SPBC646.07c);EVM0002244(mpl6);EVM0002404(SOU1);EVM0002418(Yog1);EVM0002631(cut6);EVM0002740(bioB);EVM0002797(YALI0B16192g);EVM0002842(--);EVM0002999(SDR4);EVM0003226(hsdl2);EVM0003550(SPAC4H3.09);EVM000379…	GO:0015495	gamma-aminobutyric acid:proton symporter activity	6	10	0.0602133	0.759704	EVM0001047(prnB);EVM0001359(prnB);EVM0002272(PUT4);EVM0003707(prnB);EVM0004061(inda1);EVM0004461(DIP5)	GO:0071261	Ssh1 translocon complex	2	2	0.0858533	0.732573	EVM0001462(SEC61G);EVM0004731(SBH1)
GO:0009064	glutamine family amino acid metabolic process	52	123	0.00486752	0.272437	EVM0000066(UMAG_11400);EVM0000067(SPBC1773.06c);EVM0000113(SPAPB1A11.03);EVM0000494(asn1);EVM0000536(guaD);EVM0000920(gdh);EVM0000933(nagX);EVM0001053(Aldh6a1);EVM0001101(SPBC19F5.04);EVM0001315(CYB2);EVM0001820(aldA);EVM0001919(--);EVM0001933(ARG2);EVM0002654(SPAC26A3.11);EVM0002772(betB);EVM0002846(ALDH7A1);EVM0003046(vdh);EVM0003123(tdiD);EVM0003168(aat2);EVM0003291(--);EVM0003662(PA1538);EVM0…	GO:0005516	calmodulin binding	12	25	0.0639013	0.759704	EVM0000512(CIPK28);EVM0001114(GDT1);EVM0001303(fhkC);EVM0002283(HSFA3);EVM0002567(ssp1);EVM0003539(pgk1);EVM0005112(Iqgap2);EVM0006215(clc1);EVM0006873(MBF1);EVM0006964(MYO2A);EVM0007431(srk1);EVM0007546(myo2)	GO:1903600	glutaminase complex	2	2	0.0858533	0.732573	EVM0005978(SNO1);EVM0006838(PDX1)
GO:0006122	mitochondrial electron transport, ubiquinol to cytochrome c	7	9	0.00521823	0.289053	EVM0000253(--);EVM0000703(qcr7);EVM0001020(YPL107W);EVM0001734(mppB);EVM0001801(qcr8);EVM0002982(ucr-1);EVM0007268(QCR9)	GO:0015098	molybdate ion transmembrane transporter activity	18	41	0.0658594	0.759704	EVM0000366(atrB);EVM0000898(elf1);EVM0001058(SPAC869.05c);EVM0001093(fer6);EVM0001142(bfr1);EVM0002135(SPBC16H5.08c);EVM0002624(SPAC20G4.01);EVM0002901(bms1);EVM0003141(RLI1);EVM0003449(ADP1);EVM0003955(YCF1);EVM0003999(YPR003C);EVM0004221(YBT1);EVM0004969(abcd1);EVM0005962(fer6);EVM0007100(ABCG12);EVM0007243(SPAC869.05c);EVM0007373(atrF)	GO:1990298	bub1-bub3 complex	2	2	0.0858533	0.732573	EVM0001943(BUB3);EVM0002134(bub1)
GO:0042775	mitochondrial ATP synthesis coupled electron transport	23	46	0.00525754	0.289053	EVM0000243(--);EVM0000253(--);EVM0000597(TAZ);EVM0000616(nuo-24);EVM0000703(qcr7);EVM0001018(bos1);EVM0001020(YPL107W);EVM0001734(mppB);EVM0001801(qcr8);EVM0002056(nuo-31);EVM0002180(NDUFA5);EVM0002489(--);EVM0002534(cya-4);EVM0002982(ucr-1);EVM0003130(At2g02050);EVM0003550(SPAC4H3.09);EVM0003739(cox-6);EVM0004157(--);EVM0005073(cox13);EVM0005170(nuo21.3c);EVM0006251(napA);EVM0007138(djr-1.1);EVM…	GO:0004738	pyruvate dehydrogenase activity	8	15	0.0664967	0.759704	EVM0000332(kgd1);EVM0000346(dhtkd1);EVM0002793(PDA1);EVM0003277(--);EVM0004463(Dbt);EVM0005645(DBT);EVM0006801(BCKDHA);EVM0007719(mccA)	GO:1990574	meiotic spindle astral microtubule	2	2	0.0858533	0.732573	EVM0001622(nudA);EVM0005190(Dhc64C)
GO:0022904	respiratory electron transport chain	30	64	0.00527916	0.289053	EVM0000243(--);EVM0000253(--);EVM0000597(TAZ);EVM0000616(nuo-24);EVM0000703(qcr7);EVM0001018(bos1);EVM0001020(YPL107W);EVM0001290(ETFB);EVM0001528(--);EVM0001734(mppB);EVM0001801(qcr8);EVM0002056(nuo-31);EVM0002180(NDUFA5);EVM0002489(--);EVM0002534(cya-4);EVM0002982(ucr-1);EVM0003130(At2g02050);EVM0003195(SPBC336.13c);EVM0003550(SPAC4H3.09);EVM0003739(cox-6);EVM0004157(--);EVM0004814(COX15);EVM00…	GO:0004888	transmembrane signaling receptor activity	8	15	0.0664967	0.759704	EVM0002179(SHO1);EVM0003421(SYG1);EVM0005062(--);EVM0005219(erg-1);EVM0005714(SPCC757.13);EVM0006753(BAR1);EVM0006914(--);EVM0007131(--)	GO:0009507	chloroplast	35	97	0.0871969	0.733414	EVM0000027(his3);EVM0000066(UMAG_11400);EVM0000622(pip);EVM0000639(VhaSFD);EVM0000807(--);EVM0000974(aciA);EVM0001321(RVB1);EVM0001622(nudA);EVM0001719(cox12);EVM0001734(mppB);EVM0002654(SPAC26A3.11);EVM0002759(--);EVM0002779(atpD);EVM0003303(FH);EVM0003550(SPAC4H3.09);EVM0003705(ileS);EVM0003720(UMAG_03851);EVM0003964(AN1769);EVM0004033(SPAC2F7.17);EVM0004971(hisHF);EVM0005083(MDE1);EVM0005170(n…
GO:0009066	aspartate family amino acid metabolic process	77	194	0.00540425	0.293774	EVM0000057(Pbld2);EVM0000067(SPBC1773.06c);EVM0000074(rtn4ip1);EVM0000264(metE);EVM0000325(--);EVM0000332(kgd1);EVM0000346(dhtkd1);EVM0000376(sam1);EVM0000406(YNL134C);EVM0000463(--);EVM0000494(asn1);EVM0000637(MET6);EVM0000719(NMRAL1);EVM0000762(ACSM3);EVM0001077(MET17);EVM0001101(SPBC19F5.04);EVM0001201(YHR112C);EVM0001243(kynu);EVM0001313(PAS_chr4_0465);EVM0001934(4CL);EVM0001938(bioF);EVM0002…	GO:0015267	channel activity	37	94	0.0667157	0.759704	EVM0000005(FDD123);EVM0000437(cct1);EVM0000747(AQY2);EVM0000760(AQY1);EVM0000898(elf1);EVM0001093(fer6);EVM0001142(bfr1);EVM0001470(YVC1);EVM0001892(yidC);EVM0002135(SPBC16H5.08c);EVM0002624(SPAC20G4.01);EVM0002779(atpD);EVM0003007(--);EVM0003141(RLI1);EVM0003312(gpr89-b);EVM0003385(--);EVM0003786(--);EVM0003791(pi030);EVM0003853(AQY2);EVM0003955(YCF1);EVM0004073(--);EVM0004179(MID1);EVM0004219(F…	GO:0031975	envelope	190	599	0.0896852	0.733414	EVM0000066(UMAG_11400);EVM0000074(rtn4ip1);EVM0000125(NTF2);EVM0000185(Ppox);EVM0000243(--);EVM0000253(--);EVM0000324(PHB2);EVM0000367(ERG9);EVM0000433(tam41);EVM0000437(cct1);EVM0000467(tim23);EVM0000474(DNAJC11);EVM0000528(psd1);EVM0000544(--);EVM0000597(TAZ);EVM0000616(nuo-24);EVM0000633(mrpl19);EVM0000699(AOX1);EVM0000703(qcr7);EVM0000722(--);EVM0000752(choC);EVM0000815(--);EVM0000818(l(2)dtl…
GO:0046292	formaldehyde metabolic process	13	22	0.0057927	0.31264	EVM0000067(SPBC1773.06c);EVM0000325(--);EVM0002211(--);EVM0002403(--);EVM0002701(v1g238856);EVM0002964(--);EVM0003029(SPBC1198.01);EVM0003790(xylB);EVM0004436(patD);EVM0004672(bdhA);EVM0006138(BDH1);EVM0006216(TP53I3);EVM0006479(orf1)	GO:0022803	passive transmembrane transporter activity	37	94	0.0667157	0.759704	EVM0000005(FDD123);EVM0000437(cct1);EVM0000747(AQY2);EVM0000760(AQY1);EVM0000898(elf1);EVM0001093(fer6);EVM0001142(bfr1);EVM0001470(YVC1);EVM0001892(yidC);EVM0002135(SPBC16H5.08c);EVM0002624(SPAC20G4.01);EVM0002779(atpD);EVM0003007(--);EVM0003141(RLI1);EVM0003312(gpr89-b);EVM0003385(--);EVM0003786(--);EVM0003791(pi030);EVM0003853(AQY2);EVM0003955(YCF1);EVM0004073(--);EVM0004179(MID1);EVM0004219(F…	GO:0005687	U4 snRNP	5	9	0.0903435	0.733414	EVM0002313(SNRPF);EVM0004218(SNRPD2);EVM0005727(SmE);EVM0006125(smg1);EVM0006742(SmD3)
GO:0019395	fatty acid oxidation	26	54	0.00589646	0.313758	EVM0000111(auh);EVM0000783(--);EVM0000799(sidH);EVM0000843(CPR);EVM0001070(PAT1);EVM0001290(ETFB);EVM0002438(ACOX1);EVM0002754(Acot8);EVM0002939(ECI1);EVM0003662(PA1538);EVM0003910(CG12262);EVM0003985(An18g02980);EVM0004106(ACX1.2);EVM0004227(PGR);EVM0004362(POX2);EVM0004602(fox-2);EVM0004870(ech-6);EVM0004938(PXN);EVM0005184(IVD);EVM0005231(Acaa1b);EVM0005979(pkcA);EVM0006610(hbdA);EVM0006788(hi…	GO:0004151	dihydroorotase activity	5	8	0.0714063	0.759704	EVM0000536(guaD);EVM0000621(LAF3);EVM0000869(PYD2);EVM0003792(pyrABCN);EVM0004686(DAL1)	GO:0019773	proteasome core complex, alpha-subunit complex	5	9	0.0903435	0.733414	EVM0000338(pca-2);EVM0006006(PRE9);EVM0007006(PSMA3);EVM0007024(pup2);EVM0007028(PAD1)
GO:0034440	lipid oxidation	26	54	0.00589646	0.313758	EVM0000111(auh);EVM0000783(--);EVM0000799(sidH);EVM0000843(CPR);EVM0001070(PAT1);EVM0001290(ETFB);EVM0002438(ACOX1);EVM0002754(Acot8);EVM0002939(ECI1);EVM0003662(PA1538);EVM0003910(CG12262);EVM0003985(An18g02980);EVM0004106(ACX1.2);EVM0004227(PGR);EVM0004362(POX2);EVM0004602(fox-2);EVM0004870(ech-6);EVM0004938(PXN);EVM0005184(IVD);EVM0005231(Acaa1b);EVM0005979(pkcA);EVM0006610(hbdA);EVM0006788(hi…	GO:0004739	pyruvate dehydrogenase (acetyl-transferring) activity	5	8	0.0714063	0.759704	EVM0000332(kgd1);EVM0000346(dhtkd1);EVM0002793(PDA1);EVM0003277(--);EVM0006801(BCKDHA)	GO:0030018	Z disc	5	9	0.0903435	0.733414	EVM0000693(tpiA);EVM0001578(ain1);EVM0003539(pgk1);EVM0004771(grx4);EVM0007277(TTC1)
GO:0008652	cellular amino acid biosynthetic process	123	330	0.00695351	0.364057	EVM0000027(his3);EVM0000032(ghrB);EVM0000057(Pbld2);EVM0000066(UMAG_11400);EVM0000067(SPBC1773.06c);EVM0000113(SPAPB1A11.03);EVM0000264(metE);EVM0000325(--);EVM0000333(PUDP);EVM0000463(--);EVM0000494(asn1);EVM0000580(Cgl2355);EVM0000637(MET6);EVM0000693(tpiA);EVM0000719(NMRAL1);EVM0000762(ACSM3);EVM0000869(PYD2);EVM0000878(ttuC');EVM0000915(LEU2);EVM0000920(gdh);EVM0000933(nagX);EVM0000974(aciA);…	GO:0004866	endopeptidase inhibitor activity	5	8	0.0714063	0.759704	EVM0001217(--);EVM0001468(UCH2);EVM0003163(ATG26);EVM0004556(--);EVM0005768(--)	GO:0034709	methylosome	5	9	0.0903435	0.733414	EVM0002313(SNRPF);EVM0004218(SNRPD2);EVM0005727(SmE);EVM0006125(smg1);EVM0006742(SmD3)
GO:1901617	organic hydroxy compound biosynthetic process	75	190	0.00701414	0.364057	EVM0000066(UMAG_11400);EVM0000076(--);EVM0000367(ERG9);EVM0000466(Sc5d);EVM0000843(CPR);EVM0000863(mvd);EVM0000933(nagX);EVM0001019(ERG11);EVM0001081(bkdB);EVM0001421(YKL071W);EVM0001429(nahG);EVM0001480(PMK);EVM0001495(CYB5R4);EVM0001503(ERG28);EVM0001548(ERG7);EVM0001580(aflD);EVM0001642(gap1);EVM0001729(SPAC1A6.10);EVM0001879(Ephx1);EVM0002043(qutG);EVM0002122(HSD17B11);EVM0002244(mpl6);EVM000…	GO:0008892	guanine deaminase activity	5	8	0.0714063	0.759704	EVM0000536(guaD);EVM0000869(PYD2);EVM0001800(AAH1);EVM0004686(DAL1);EVM0006407(guaD)	GO:0034719	SMN-Sm protein complex	5	9	0.0903435	0.733414	EVM0002313(SNRPF);EVM0004218(SNRPD2);EVM0005727(SmE);EVM0006125(smg1);EVM0006742(SmD3)
GO:0030493	bacteriochlorophyll metabolic process	25	52	0.00703445	0.364057	EVM0000066(UMAG_11400);EVM0000067(SPBC1773.06c);EVM0000933(nagX);EVM0001429(nahG);EVM0001714(str4);EVM0002377(--);EVM0002381(mobA);EVM0002403(--);EVM0002701(v1g238856);EVM0003291(--);EVM0003662(PA1538);EVM0003790(xylB);EVM0004064(aspB);EVM0004173(NGR_a03290);EVM0004672(bdhA);EVM0005377(GET3);EVM0005546(ERG1);EVM0005635(ADH6);EVM0006138(BDH1);EVM0006143(mobA);EVM0006471(osm1);EVM0006876(FAO3);EVM0…	GO:0015486	glycoside-pentoside-hexuronide:cation symporter activity	5	8	0.0714063	0.759704	EVM0000176(ecdD);EVM0002409(ecdD);EVM0005860(ecdD);EVM0006017(YBR241C);EVM0006359(SPCC18.02)	GO:0099086	synaptonemal structure	8	17	0.0927853	0.748041	EVM0000807(--);EVM0001060(rec8);EVM0001303(fhkC);EVM0001377(RAD51);EVM0003092(Msh5);EVM0003555(POLL);EVM0004701(MLH3);EVM0005524(top2)
GO:0030494	bacteriochlorophyll biosynthetic process	25	52	0.00703445	0.364057	EVM0000066(UMAG_11400);EVM0000067(SPBC1773.06c);EVM0000933(nagX);EVM0001429(nahG);EVM0001714(str4);EVM0002377(--);EVM0002381(mobA);EVM0002403(--);EVM0002701(v1g238856);EVM0003291(--);EVM0003662(PA1538);EVM0003790(xylB);EVM0004064(aspB);EVM0004173(NGR_a03290);EVM0004672(bdhA);EVM0005377(GET3);EVM0005546(ERG1);EVM0005635(ADH6);EVM0006138(BDH1);EVM0006143(mobA);EVM0006471(osm1);EVM0006876(FAO3);EVM0…	GO:0016703	oxidoreductase activity, acting on single donors with incorporation of molecular oxygen, incorporation of one atom of oxygen (internal monooxygenases or internal mixed function oxidases)	5	8	0.0714063	0.759704	EVM0000673(--);EVM0001315(CYB2);EVM0002951(PA1024);EVM0006838(PDX1);EVM0007130(CYB2)	GO:0098796	membrane protein complex	148	462	0.096332	0.771316	EVM0000210(Dnajc3);EVM0000234(PIGU);EVM0000243(--);EVM0000253(--);EVM0000324(PHB2);EVM0000366(atrB);EVM0000437(cct1);EVM0000448(DER2.1);EVM0000467(tim23);EVM0000474(DNAJC11);EVM0000523(--);EVM0000544(--);EVM0000616(nuo-24);EVM0000639(VhaSFD);EVM0000703(qcr7);EVM0000802(TBC1D5);EVM0000815(--);EVM0000898(elf1);EVM0000916(palB);EVM0001012(CLU1);EVM0001018(bos1);EVM0001093(fer6);EVM0001142(bfr1);EVM0…
GO:0009225	nucleotide-sugar metabolic process	19	37	0.00754987	0.388074	EVM0000952(Uap1);EVM0001237(mat2b);EVM0001421(YKL071W);EVM0002122(HSD17B11);EVM0002514(AGM1);EVM0002681(Os02g0717700);EVM0002917(galT);EVM0002999(SDR4);EVM0003596(pmm1);EVM0004212(SEC);EVM0004506(UGE5);EVM0004574(ERG26);EVM0004619(RED2);EVM0004858(MAN1);EVM0005036(SPBC13G1.02);EVM0005309(MPG1);EVM0005353(SPAC513.07);EVM0006166(MAN1);EVM0006776(UGD5)	GO:0018580	nitronate monooxygenase activity	5	8	0.0714063	0.759704	EVM0000673(--);EVM0001315(CYB2);EVM0002951(PA1024);EVM0006838(PDX1);EVM0007130(CYB2)	GO:0098573	intrinsic component of mitochondrial membrane	22	58	0.0975143	0.775471	EVM0000185(Ppox);EVM0000467(tim23);EVM0000474(DNAJC11);EVM0000528(psd1);EVM0000544(--);EVM0000597(TAZ);EVM0000935(Coq2);EVM0001297(PET191);EVM0001892(yidC);EVM0002517(css1);EVM0003415(tim17);EVM0003575(--);EVM0003766(YDL183C);EVM0004602(fox-2);EVM0004722(Mpc1);EVM0004814(COX15);EVM0004973(MIC60);EVM0005617(MPC2);EVM0005917(mic10);EVM0005964(Slc25a32);EVM0006953(MFDX1);EVM0007301(mia40)
GO:0006536	glutamate metabolic process	31	68	0.00763936	0.39002	EVM0000066(UMAG_11400);EVM0000113(SPAPB1A11.03);EVM0000536(guaD);EVM0000920(gdh);EVM0000933(nagX);EVM0001315(CYB2);EVM0001933(ARG2);EVM0003123(tdiD);EVM0003168(aat2);EVM0003291(--);EVM0003662(PA1538);EVM0003671(GATA);EVM0003834(YUC11);EVM0003957(fer8);EVM0004064(aspB);EVM0004173(NGR_a03290);EVM0004340(DPL1);EVM0005316(idh2);EVM0005815(gdh-1);EVM0005879(otaA);EVM0006234(ADHFE1);EVM0006351(fdxr);EV…	GO:0030414	peptidase inhibitor activity	5	8	0.0714063	0.759704	EVM0001217(--);EVM0001468(UCH2);EVM0003163(ATG26);EVM0004556(--);EVM0005768(--)	GO:0009342	glutamate synthase complex (NADPH)	9	20	0.0997856	0.777663	EVM0003291(--);EVM0003662(PA1538);EVM0003834(YUC11);EVM0003957(fer8);EVM0004064(aspB);EVM0004173(NGR_a03290);EVM0006351(fdxr);EVM0006471(osm1);EVM0006960(al-1)
GO:0046165	alcohol biosynthetic process	66	165	0.00783193	0.39564	EVM0000066(UMAG_11400);EVM0000367(ERG9);EVM0000466(Sc5d);EVM0000843(CPR);EVM0000863(mvd);EVM0000933(nagX);EVM0001019(ERG11);EVM0001081(bkdB);EVM0001421(YKL071W);EVM0001429(nahG);EVM0001480(PMK);EVM0001495(CYB5R4);EVM0001503(ERG28);EVM0001548(ERG7);EVM0001580(aflD);EVM0001729(SPAC1A6.10);EVM0001879(Ephx1);EVM0002043(qutG);EVM0002122(HSD17B11);EVM0002244(mpl6);EVM0002381(mobA);EVM0002797(YALI0B1619…	GO:0034511	U3 snoRNA binding	5	8	0.0714063	0.759704	EVM0000820(tsr1);EVM0001160(rrp5);EVM0002901(bms1);EVM0004166(dbp4);EVM0005075(wdr75)	GO:0009579	thylakoid	9	20	0.0997856	0.777663	EVM0000066(UMAG_11400);EVM0000974(aciA);EVM0001719(cox12);EVM0002052(ndk-1);EVM0002779(atpD);EVM0003801(CPX);EVM0005170(nuo21.3c);EVM0007229(--);EVM0007668(ATP7)
GO:1901568	fatty acid derivative metabolic process	11	18	0.00785415	0.39564	EVM0001070(PAT1);EVM0001081(bkdB);EVM0002167(SPBC646.07c);EVM0002284(ppt-1);EVM0004079(HMGCL);EVM0004106(ACX1.2);EVM0005151(--);EVM0005285(OXCT1);EVM0006801(BCKDHA);EVM0007149(CC1G_02019);EVM0007212(EPHX2)	GO:0043139	5'-3' DNA helicase activity	5	8	0.0714063	0.759704	EVM0001321(RVB1);EVM0002269(pfh1);EVM0002385(pfh1);EVM0006759(pif1);EVM0006824(SEN1)	GO:0031026	glutamate synthase complex	9	20	0.0997856	0.777663	EVM0003291(--);EVM0003662(PA1538);EVM0003834(YUC11);EVM0003957(fer8);EVM0004064(aspB);EVM0004173(NGR_a03290);EVM0006351(fdxr);EVM0006471(osm1);EVM0006960(al-1)
GO:0009199	ribonucleoside triphosphate metabolic process	55	134	0.00797754	0.399194	EVM0000243(--);EVM0000253(--);EVM0000437(cct1);EVM0000597(TAZ);EVM0000616(nuo-24);EVM0000693(tpiA);EVM0000703(qcr7);EVM0000815(--);EVM0001020(YPL107W);EVM0001290(ETFB);EVM0001642(gap1);EVM0001665(DAK);EVM0001682(CNA03000);EVM0001719(cox12);EVM0001734(mppB);EVM0001761(Uckl1);EVM0001801(qcr8);EVM0001988(SPBC16E9.10c);EVM0002052(ndk-1);EVM0002056(nuo-31);EVM0002180(NDUFA5);EVM0002489(--);EVM0002534(…	GO:0050480	imidazolonepropionase activity	5	8	0.0714063	0.759704	EVM0000536(guaD);EVM0000621(LAF3);EVM0000869(PYD2);EVM0004686(DAL1);EVM0006407(guaD)	GO:0031012	extracellular matrix	10	23	0.104983	0.812753	EVM0000637(MET6);EVM0000693(tpiA);EVM0003453(--);EVM0003596(pmm1);EVM0003775(Eno);EVM0004012(FKBP1);EVM0004855(AN6010);EVM0006644(IPP1);EVM0006715(--);EVM0007149(CC1G_02019)
GO:1990542	mitochondrial transmembrane transport	35	79	0.00822652	0.408945	EVM0000243(--);EVM0000467(tim23);EVM0000474(DNAJC11);EVM0001661(TIM54);EVM0001764(timm13-b);EVM0001892(yidC);EVM0002321(aac);EVM0002685(mgr2);EVM0002779(atpD);EVM0003415(tim17);EVM0003575(--);EVM0003583(TIM8);EVM0003625(PET8);EVM0003766(YDL183C);EVM0004417(hsp10);EVM0004542(TIM44);EVM0004543(mge1);EVM0004722(Mpc1);EVM0004855(AN6010);EVM0004973(MIC60);EVM0005233(ATP5);EVM0005465(SLC25A29);EVM00055…	GO:0070403	NAD+ binding	14	31	0.078795	0.759704	EVM0001729(SPAC1A6.10);EVM0002533(HST3);EVM0003662(PA1538);EVM0004064(aspB);EVM0004506(UGE5);EVM0004602(fox-2);EVM0004680(fabG);EVM0005546(ERG1);EVM0006471(osm1);EVM0006610(hbdA);EVM0006776(UGD5);EVM0006960(al-1);EVM0007391(HST3);EVM0007526(fabG)	GO:0045261	proton-transporting ATP synthase complex, catalytic core F(1)	6	12	0.106897	0.822124	EVM0000437(cct1);EVM0002779(atpD);EVM0004073(--);EVM0005233(ATP5);EVM0005732(YAT1);EVM0006627(ATP3)
GO:0009404	toxin metabolic process	24	50	0.00839609	0.414646	EVM0000067(SPBC1773.06c);EVM0000074(rtn4ip1);EVM0002031(sA);EVM0002321(aac);EVM0002418(Yog1);EVM0002680(yfmJ);EVM0002701(v1g238856);EVM0003029(SPBC1198.01);EVM0003550(SPAC4H3.09);EVM0003790(xylB);EVM0003797(--);EVM0004436(patD);EVM0004672(bdhA);EVM0005557(--);EVM0006138(BDH1);EVM0006216(TP53I3);EVM0006224(MET3);EVM0006401(hmt2);EVM0006479(orf1);EVM0006605(toxD);EVM0006741(Cbs);EVM0007364(adh1);EV…	GO:0008017	microtubule binding	26	64	0.0794578	0.759704	EVM0000352(--);EVM0000532(--);EVM0001622(nudA);EVM0001842(KIN7L);EVM0001887(atg8);EVM0002052(ndk-1);EVM0002435(--);EVM0002473(TBCB);EVM0002957(KIF20B);EVM0002961(BIM1);EVM0003555(POLL);EVM0003728(klp5);EVM0003928(--);EVM0004165(--);EVM0004355(atg11);EVM0005075(wdr75);EVM0005118(--);EVM0005190(Dhc64C);EVM0005412(--);EVM0006437(--);EVM0006463(bimC);EVM0006904(--);EVM0006964(MYO2A);EVM0007407(--);EV…	GO:0098687	chromosomal region	90	275	0.112323	0.852787	EVM0000352(--);EVM0000370(bimB);EVM0000412(mis13);EVM0000545(CBF5);EVM0000750(--);EVM0000905(--);EVM0000989(nsmce1);EVM0001060(rec8);EVM0001085(nek2);EVM0001096(rec12);EVM0001169(--);EVM0001377(RAD51);EVM0001523(SPBC23E6.02);EVM0001552(cut3);EVM0001560(SEC13);EVM0001622(nudA);EVM0001842(KIN7L);EVM0001919(--);EVM0001943(BUB3);EVM0001954(--);EVM0002026(HAT1);EVM0002134(bub1);EVM0002207(--);EVM00022…
GO:0010124	phenylacetate catabolic process	20	40	0.00900524	0.426451	EVM0000111(auh);EVM0000762(ACSM3);EVM0000799(sidH);EVM0001053(Aldh6a1);EVM0001820(aldA);EVM0001864(FRO6);EVM0002766(FRE2);EVM0002772(betB);EVM0002846(ALDH7A1);EVM0002939(ECI1);EVM0003046(vdh);EVM0003656(FMP10);EVM0004227(PGR);EVM0004508(4cl1);EVM0004870(ech-6);EVM0005309(MPG1);EVM0005388(SPBC31F10.02);EVM0006086(ACS-1);EVM0006788(hibch);EVM0007619(lacA)	GO:0004140	dephospho-CoA kinase activity	9	18	0.0802435	0.759704	EVM0001093(fer6);EVM0001142(bfr1);EVM0001761(Uckl1);EVM0002135(SPBC16H5.08c);EVM0002908(SPCPB16A4.05c);EVM0003141(RLI1);EVM0004856(COAE);EVM0005962(fer6);EVM0007373(atrF)	GO:0042575	DNA polymerase complex	24	65	0.112343	0.852787	EVM0000125(NTF2);EVM0000374(DBP3);EVM0000886(DPB2);EVM0001155(--);EVM0001321(RVB1);EVM0001353(REV3);EVM0001550(rfc4);EVM0001711(mtr4);EVM0001988(SPBC16E9.10c);EVM0002062(MUTYH);EVM0003127(ctf18);EVM0003175(POLD2);EVM0003499(TERT);EVM0003950(HAS1);EVM0003985(An18g02980);EVM0004166(dbp4);EVM0004494(dbp6);EVM0004857(pol12);EVM0005516(pri2);EVM0005730(Trip13);EVM0006432(SPAC26H5.02c);EVM0006830(pri1)…
GO:0042178	xenobiotic catabolic process	20	40	0.00900524	0.426451	EVM0000111(auh);EVM0000762(ACSM3);EVM0000799(sidH);EVM0001053(Aldh6a1);EVM0001820(aldA);EVM0001864(FRO6);EVM0002766(FRE2);EVM0002772(betB);EVM0002846(ALDH7A1);EVM0002939(ECI1);EVM0003046(vdh);EVM0003656(FMP10);EVM0004227(PGR);EVM0004508(4cl1);EVM0004870(ech-6);EVM0005309(MPG1);EVM0005388(SPBC31F10.02);EVM0006086(ACS-1);EVM0006788(hibch);EVM0007619(lacA)	GO:0004596	peptide alpha-N-acetyltransferase activity	9	18	0.0802435	0.759704	EVM0001557(--);EVM0002063(--);EVM0002070(--);EVM0002243(naa20);EVM0002681(Os02g0717700);EVM0003988(--);EVM0006122(--);EVM0007145(nat10);EVM0007457(yyaT)	GO:0009532	plastid stroma	17	44	0.116605	0.86801	EVM0000066(UMAG_11400);EVM0000190(--);EVM0001062(--);EVM0002654(SPAC26A3.11);EVM0002759(--);EVM0002779(atpD);EVM0003705(ileS);EVM0003720(UMAG_03851);EVM0004971(hisHF);EVM0005083(MDE1);EVM0005337(tyrS);EVM0005380(93G11.130);EVM0005972(MGG_04626);EVM0006352(SPAC3F10.09);EVM0006440(his-3);EVM0006977(fig);EVM0007643(yeaW)
GO:0006694	steroid biosynthetic process	30	66	0.00904907	0.426451	EVM0000367(ERG9);EVM0000458(SPAC513.07);EVM0000466(Sc5d);EVM0000719(NMRAL1);EVM0000843(CPR);EVM0000863(mvd);EVM0001019(ERG11);EVM0001237(mat2b);EVM0001480(PMK);EVM0001495(CYB5R4);EVM0001503(ERG28);EVM0001548(ERG7);EVM0002167(SPBC646.07c);EVM0002872(erg6);EVM0003163(ATG26);EVM0003303(FH);EVM0004082(--);EVM0004506(UGE5);EVM0004574(ERG26);EVM0004934(erg24);EVM0005219(erg-1);EVM0005353(SPAC513.07);EV…	GO:0001217	DNA-binding transcription repressor activity	7	13	0.0804563	0.759704	EVM0000583(mat3-Mc);EVM0001424(--);EVM0001990(hbx10);EVM0004170(atf1);EVM0004276(RPH1);EVM0005172(URBS1);EVM0006710(RIM101)	GO:0005871	kinesin complex	4	7	0.117076	0.86801	EVM0001842(KIN7L);EVM0002957(KIF20B);EVM0003728(klp5);EVM0006463(bimC)
GO:0006048	UDP-N-acetylglucosamine biosynthetic process	4	4	0.00919178	0.426451	EVM0000952(Uap1);EVM0002514(AGM1);EVM0002681(Os02g0717700);EVM0004212(SEC)	GO:0001227	DNA-binding transcription repressor activity, RNA polymerase II-specific	7	13	0.0804563	0.759704	EVM0000583(mat3-Mc);EVM0001424(--);EVM0001990(hbx10);EVM0004170(atf1);EVM0004276(RPH1);EVM0005172(URBS1);EVM0006710(RIM101)	GO:0000795	synaptonemal complex	7	15	0.118061	0.86801	EVM0000807(--);EVM0001060(rec8);EVM0001377(RAD51);EVM0003092(Msh5);EVM0003555(POLL);EVM0004701(MLH3);EVM0005524(top2)
GO:0010954	positive regulation of protein processing	4	4	0.00919178	0.426451	EVM0000528(psd1);EVM0001321(RVB1);EVM0001514(phb1);EVM0003940(--)	GO:0035447	mycothiol synthase activity	7	13	0.0804563	0.759704	EVM0001557(--);EVM0002063(--);EVM0002070(--);EVM0002243(naa20);EVM0003988(--);EVM0006122(--);EVM0007457(yyaT)	GO:0062039	biofilm matrix	7	15	0.118061	0.86801	EVM0000637(MET6);EVM0000693(tpiA);EVM0003596(pmm1);EVM0003775(Eno);EVM0004012(FKBP1);EVM0004855(AN6010);EVM0006644(IPP1)
GO:0033316	meiotic spindle assembly checkpoint signaling	4	4	0.00919178	0.426451	EVM0001943(BUB3);EVM0002587(mph1);EVM0003850(ark1);EVM0006568(mad2)	GO:0008080	N-acetyltransferase activity	27	67	0.0820559	0.759704	EVM0000693(tpiA);EVM0001084(moeA);EVM0001321(RVB1);EVM0001557(--);EVM0001933(ARG2);EVM0002026(HAT1);EVM0002063(--);EVM0002070(--);EVM0002243(naa20);EVM0002681(Os02g0717700);EVM0003988(--);EVM0004051(MPR1);EVM0004212(SEC);EVM0005036(SPBC13G1.02);EVM0005065(--);EVM0005176(--);EVM0005309(MPG1);EVM0005506(ats1);EVM0006122(--);EVM0006367(--);EVM0006400(nat9);EVM0006555(--);EVM0006933(tma-22);EVM000714…	GO:0062040	fungal biofilm matrix	7	15	0.118061	0.86801	EVM0000637(MET6);EVM0000693(tpiA);EVM0003596(pmm1);EVM0003775(Eno);EVM0004012(FKBP1);EVM0004855(AN6010);EVM0006644(IPP1)
GO:0044779	meiotic spindle checkpoint signaling	4	4	0.00919178	0.426451	EVM0001943(BUB3);EVM0002587(mph1);EVM0003850(ark1);EVM0006568(mad2)	GO:0016884	carbon-nitrogen ligase activity, with glutamine as amido-N-donor	18	42	0.0823258	0.759704	EVM0000350(ansZ);EVM0000494(asn1);EVM0001079(amdS);EVM0002602(gatA);EVM0002631(cut6);EVM0003288(amdS);EVM0003671(GATA);EVM0003792(pyrABCN);EVM0003900(ade3);EVM0004147(amdS);EVM0004932(GFA1);EVM0004971(hisHF);EVM0005398(atzF);EVM0005978(SNO1);EVM0006913(pabAB);EVM0007138(djr-1.1);EVM0007474(lamA);EVM0007719(mccA)	GO:0099081	supramolecular polymer	49	144	0.121396	0.881442	EVM0000352(--);EVM0000437(cct1);EVM0000453(--);EVM0000545(CBF5);EVM0000591(spn3);EVM0000693(tpiA);EVM0000883(flr);EVM0000905(--);EVM0001085(nek2);EVM0001578(ain1);EVM0001622(nudA);EVM0001842(KIN7L);EVM0001887(atg8);EVM0002052(ndk-1);EVM0002207(--);EVM0002455(--);EVM0002473(TBCB);EVM0002957(KIF20B);EVM0002961(BIM1);EVM0002990(TUBB);EVM0003115(spn2);EVM0003458(SPAC3H5.08c);EVM0003539(pgk1);EVM00035…
GO:1902103	negative regulation of metaphase/anaphase transition of meiotic cell cycle	4	4	0.00919178	0.426451	EVM0001943(BUB3);EVM0002587(mph1);EVM0003850(ark1);EVM0006568(mad2)	GO:0004449	isocitrate dehydrogenase (NAD+) activity	4	6	0.0840074	0.759704	EVM0000878(ttuC');EVM0000915(LEU2);EVM0005228(lys12);EVM0005316(idh2)	GO:0099512	supramolecular fiber	49	144	0.121396	0.881442	EVM0000352(--);EVM0000437(cct1);EVM0000453(--);EVM0000545(CBF5);EVM0000591(spn3);EVM0000693(tpiA);EVM0000883(flr);EVM0000905(--);EVM0001085(nek2);EVM0001578(ain1);EVM0001622(nudA);EVM0001842(KIN7L);EVM0001887(atg8);EVM0002052(ndk-1);EVM0002207(--);EVM0002455(--);EVM0002473(TBCB);EVM0002957(KIF20B);EVM0002961(BIM1);EVM0002990(TUBB);EVM0003115(spn2);EVM0003458(SPAC3H5.08c);EVM0003539(pgk1);EVM00035…
GO:1905133	negative regulation of meiotic chromosome separation	4	4	0.00919178	0.426451	EVM0001943(BUB3);EVM0002587(mph1);EVM0003850(ark1);EVM0006568(mad2)	GO:0009027	tartrate dehydrogenase activity	4	6	0.0840074	0.759704	EVM0000878(ttuC');EVM0000915(LEU2);EVM0005228(lys12);EVM0005316(idh2)	GO:0009338	exodeoxyribonuclease V complex	8	18	0.125738	0.901767	EVM0001550(rfc4);EVM0002385(pfh1);EVM0002944(SDE3);EVM0005154(--);EVM0005246(MOV10);EVM0005730(Trip13);EVM0006759(pif1);EVM0006824(SEN1)
GO:0015698	inorganic anion transport	54	132	0.00919951	0.426451	EVM0000176(ecdD);EVM0000204(pho-4);EVM0000366(atrB);EVM0000446(dhkJ);EVM0000898(elf1);EVM0000950(luxQ);EVM0000999(HI_0418);EVM0001058(SPAC869.05c);EVM0001093(fer6);EVM0001142(bfr1);EVM0001727(crnA);EVM0001747(DIC1);EVM0001813(--);EVM0002000(mfs1);EVM0002074(--);EVM0002124(iolT);EVM0002135(SPBC16H5.08c);EVM0002232(ecdD);EVM0002409(ecdD);EVM0002498(luxQ);EVM0002522(tmoS);EVM0002624(SPAC20G4.01);EVM…	GO:0016018	cyclosporin A binding	4	6	0.0840074	0.759704	EVM0000617(cyp1);EVM0003469(CNB1);EVM0004760(CPR2);EVM0006451(Ppie)	GO:0045254	pyruvate dehydrogenase complex	8	18	0.125738	0.901767	EVM0000332(kgd1);EVM0000346(dhtkd1);EVM0002793(PDA1);EVM0003277(--);EVM0004463(Dbt);EVM0005645(DBT);EVM0006801(BCKDHA);EVM0007719(mccA)
GO:0043650	dicarboxylic acid biosynthetic process	37	85	0.00939989	0.433083	EVM0000027(his3);EVM0000066(UMAG_11400);EVM0000113(SPAPB1A11.03);EVM0000863(mvd);EVM0000920(gdh);EVM0000933(nagX);EVM0001243(kynu);EVM0001315(CYB2);EVM0002680(yfmJ);EVM0003123(tdiD);EVM0003153(--);EVM0003168(aat2);EVM0003291(--);EVM0003662(PA1538);EVM0003834(YUC11);EVM0003957(fer8);EVM0004064(aspB);EVM0004173(NGR_a03290);EVM0004187(qa-3);EVM0004475(AASS);EVM0004504(gliI);EVM0004602(fox-2);EVM0005…	GO:0016531	copper chaperone activity	4	6	0.0840074	0.759704	EVM0003804(COX19);EVM0006178(COX17);EVM0007138(djr-1.1);EVM0007722(--)	GO:0005747	mitochondrial respiratory chain complex I	9	21	0.131047	0.922859	EVM0000243(--);EVM0000616(nuo-24);EVM0002056(nuo-31);EVM0002180(NDUFA5);EVM0002489(--);EVM0003130(At2g02050);EVM0003550(SPAC4H3.09);EVM0005170(nuo21.3c);EVM0007138(djr-1.1)
GO:0051315	attachment of mitotic spindle microtubules to kinetochore	13	23	0.00959057	0.43919	EVM0000352(--);EVM0001622(nudA);EVM0001842(KIN7L);EVM0001954(--);EVM0002134(bub1);EVM0002961(BIM1);EVM0003432(cnd2);EVM0003928(--);EVM0003981(nuf2);EVM0005190(Dhc64C);EVM0005412(--);EVM0006889(dad3);EVM0007079(plo1)	GO:0016717	oxidoreductase activity, acting on paired donors, with oxidation of a pair of donors resulting in the reduction of molecular oxygen to two molecules of water	4	6	0.0840074	0.759704	EVM0000312(sur2);EVM0000466(Sc5d);EVM0000505(FAH12);EVM0007632(OLE1)	GO:0009897	external side of plasma membrane	9	21	0.131047	0.922859	EVM0001273(HIS1);EVM0001325(--);EVM0001460(--);EVM0002068(PEP4);EVM0003775(Eno);EVM0003852(--);EVM0003889(ARB_01864);EVM0005412(--);EVM0006706(PIG1)
GO:0044550	secondary metabolite biosynthetic process	28	61	0.00979706	0.445943	EVM0000076(--);EVM0000762(ACSM3);EVM0000916(palB);EVM0001605(cpr-8);EVM0001934(4CL);EVM0002031(sA);EVM0002158(menE);EVM0003399(--);EVM0003550(SPAC4H3.09);EVM0003742(4cl1);EVM0003797(--);EVM0004148(GSH2);EVM0004387(hxB);EVM0004396(lcfA);EVM0004508(4cl1);EVM0004839(lcf1);EVM0004991(lcsA);EVM0005172(URBS1);EVM0005317(AP3S1);EVM0005557(--);EVM0005805(4cl1);EVM0006086(ACS-1);EVM0006129(FAT1);EVM000622…	GO:0016827	hydrolase activity, acting on acid carbon-phosphorus bonds	4	6	0.0840074	0.759704	EVM0000333(PUDP);EVM0001180(hxpA);EVM0002332(SPBC725.05c);EVM0005986(hxpA)	GO:0045271	respiratory chain complex I	9	21	0.131047	0.922859	EVM0000243(--);EVM0000616(nuo-24);EVM0002056(nuo-31);EVM0002180(NDUFA5);EVM0002489(--);EVM0003130(At2g02050);EVM0003550(SPAC4H3.09);EVM0005170(nuo21.3c);EVM0007138(djr-1.1)
GO:0042440	pigment metabolic process	80	207	0.0101316	0.458407	EVM0000066(UMAG_11400);EVM0000067(SPBC1773.06c);EVM0000076(--);EVM0000185(Ppox);EVM0000325(--);EVM0000637(MET6);EVM0000869(PYD2);EVM0000933(nagX);EVM0000935(Coq2);EVM0001020(YPL107W);EVM0001023(At5g07800);EVM0001313(PAS_chr4_0465);EVM0001421(YKL071W);EVM0001429(nahG);EVM0001495(CYB5R4);EVM0001580(aflD);EVM0001622(nudA);EVM0001639(purC);EVM0001714(str4);EVM0001800(AAH1);EVM0001938(bioF);EVM0002155…	GO:0051002	ligase activity, forming nitrogen-metal bonds	4	6	0.0840074	0.759704	EVM0001622(nudA);EVM0002061(--);EVM0005467(mdn1);EVM0007446(mak16)	GO:0098797	plasma membrane protein complex	43	126	0.134811	0.943677	EVM0000366(atrB);EVM0000639(VhaSFD);EVM0000802(TBC1D5);EVM0000898(elf1);EVM0001093(fer6);EVM0001142(bfr1);EVM0001273(HIS1);EVM0001460(--);EVM0001552(cut3);EVM0001988(SPBC16E9.10c);EVM0002135(SPBC16H5.08c);EVM0002238(si:dkey-18l1.1);EVM0002624(SPAC20G4.01);EVM0002748(--);EVM0002779(atpD);EVM0002901(bms1);EVM0003095(aps-2);EVM0003115(spn2);EVM0003141(RLI1);EVM0003449(ADP1);EVM0003955(YCF1);EVM00040…
GO:0034220	ion transmembrane transport	109	292	0.0102033	0.458907	EVM0000053(--);EVM0000204(pho-4);EVM0000253(--);EVM0000324(PHB2);EVM0000366(atrB);EVM0000437(cct1);EVM0000639(VhaSFD);EVM0000703(qcr7);EVM0000760(AQY1);EVM0000815(--);EVM0000883(flr);EVM0000898(elf1);EVM0001093(fer6);EVM0001114(GDT1);EVM0001142(bfr1);EVM0001470(YVC1);EVM0001514(phb1);EVM0001719(cox12);EVM0001747(DIC1);EVM0001801(qcr8);EVM0001892(yidC);EVM0002135(SPBC16H5.08c);EVM0002321(aac);EVM0…	GO:0051003	ligase activity, forming nitrogen-metal bonds, forming coordination complexes	4	6	0.0840074	0.759704	EVM0001622(nudA);EVM0002061(--);EVM0005467(mdn1);EVM0007446(mak16)	GO:0000235	astral microtubule	5	10	0.138412	0.95742	EVM0001622(nudA);EVM0002961(BIM1);EVM0002990(TUBB);EVM0005190(Dhc64C);EVM0006463(bimC)
GO:0051973	positive regulation of telomerase activity	9	14	0.0103481	0.462663	EVM0000437(cct1);EVM0000545(CBF5);EVM0000750(--);EVM0001085(nek2);EVM0001891(SPBC4F6.14);EVM0001988(SPBC16E9.10c);EVM0004134(naf1);EVM0005151(--);EVM0006990(--)	GO:0061578	Lys63-specific deubiquitinase activity	4	6	0.0840074	0.759704	EVM0001411(DG1039);EVM0002527(OTU2);EVM0003843(PSMD14);EVM0004209(--)	GO:0016459	myosin complex	5	10	0.138412	0.95742	EVM0003122(CHS8);EVM0003706(MYL9);EVM0004401(cdc4);EVM0006964(MYO2A);EVM0007546(myo2)
GO:0009123	nucleoside monophosphate metabolic process	73	187	0.0104819	0.46589	EVM0000066(UMAG_11400);EVM0000243(--);EVM0000253(--);EVM0000333(PUDP);EVM0000451(dut-1);EVM0000597(TAZ);EVM0000616(nuo-24);EVM0000693(tpiA);EVM0000703(qcr7);EVM0001020(YPL107W);EVM0001075(TMP1);EVM0001290(ETFB);EVM0001332(ZEU1);EVM0001416(FMN1);EVM0001639(purC);EVM0001642(gap1);EVM0001665(DAK);EVM0001719(cox12);EVM0001729(SPAC1A6.10);EVM0001734(mppB);EVM0001761(Uckl1);EVM0001800(AAH1);EVM0001801(…	GO:0070568	guanylyltransferase activity	4	6	0.0840074	0.759704	EVM0001084(moeA);EVM0005036(SPBC13G1.02);EVM0005309(MPG1);EVM0005677(THG1)	GO:0099513	polymeric cytoskeletal fiber	41	120	0.139649	0.960294	EVM0000352(--);EVM0000437(cct1);EVM0000453(--);EVM0000545(CBF5);EVM0000591(spn3);EVM0000883(flr);EVM0000905(--);EVM0001085(nek2);EVM0001622(nudA);EVM0001842(KIN7L);EVM0001887(atg8);EVM0002052(ndk-1);EVM0002207(--);EVM0002455(--);EVM0002473(TBCB);EVM0002957(KIF20B);EVM0002961(BIM1);EVM0002990(TUBB);EVM0003115(spn2);EVM0003458(SPAC3H5.08c);EVM0003555(POLL);EVM0003728(klp5);EVM0003812(cct8);EVM00038…
GO:0090407	organophosphate biosynthetic process	166	463	0.010759	0.47541	EVM0000066(UMAG_11400);EVM0000067(SPBC1773.06c);EVM0000113(SPAPB1A11.03);EVM0000170(bst1);EVM0000234(PIGU);EVM0000284(pld1);EVM0000332(kgd1);EVM0000333(PUDP);EVM0000346(dhtkd1);EVM0000433(tam41);EVM0000437(cct1);EVM0000451(dut-1);EVM0000494(asn1);EVM0000528(psd1);EVM0000536(guaD);EVM0000597(TAZ);EVM0000621(LAF3);EVM0000693(tpiA);EVM0000752(choC);EVM0000762(ACSM3);EVM0000815(--);EVM0000863(mvd);EV…	GO:0045181	glutamate synthase activity, NAD(P)H as acceptor	12	26	0.0856109	0.759704	EVM0000066(UMAG_11400);EVM0000933(nagX);EVM0003291(--);EVM0003662(PA1538);EVM0003834(YUC11);EVM0003957(fer8);EVM0004064(aspB);EVM0004173(NGR_a03290);EVM0006351(fdxr);EVM0006471(osm1);EVM0006876(FAO3);EVM0006960(al-1)	GO:0009536	plastid	38	111	0.147284	0.998891	EVM0000027(his3);EVM0000066(UMAG_11400);EVM0000190(--);EVM0000474(DNAJC11);EVM0000622(pip);EVM0000639(VhaSFD);EVM0000807(--);EVM0000974(aciA);EVM0001062(--);EVM0001321(RVB1);EVM0001622(nudA);EVM0001719(cox12);EVM0001734(mppB);EVM0002654(SPAC26A3.11);EVM0002759(--);EVM0002779(atpD);EVM0003303(FH);EVM0003550(SPAC4H3.09);EVM0003705(ileS);EVM0003720(UMAG_03851);EVM0003964(AN1769);EVM0004033(SPAC2F7.1…
GO:0009205	purine ribonucleoside triphosphate metabolic process	54	133	0.0109303	0.479812	EVM0000243(--);EVM0000253(--);EVM0000437(cct1);EVM0000597(TAZ);EVM0000616(nuo-24);EVM0000693(tpiA);EVM0000703(qcr7);EVM0000815(--);EVM0001020(YPL107W);EVM0001290(ETFB);EVM0001642(gap1);EVM0001665(DAK);EVM0001682(CNA03000);EVM0001719(cox12);EVM0001734(mppB);EVM0001801(qcr8);EVM0001988(SPBC16E9.10c);EVM0002052(ndk-1);EVM0002056(nuo-31);EVM0002180(NDUFA5);EVM0002489(--);EVM0002534(cya-4);EVM0002779(…	GO:0016747	acyltransferase activity, transferring groups other than amino-acyl groups	83	231	0.0870472	0.759704	EVM0000264(metE);EVM0000325(--);EVM0000458(SPAC513.07);EVM0000597(TAZ);EVM0000693(tpiA);EVM0001070(PAT1);EVM0001077(MET17);EVM0001084(moeA);EVM0001149(--);EVM0001205(YJR098C);EVM0001321(RVB1);EVM0001370(ELO2);EVM0001421(YKL071W);EVM0001557(--);EVM0001580(aflD);EVM0001933(ARG2);EVM0001938(bioF);EVM0002026(HAT1);EVM0002063(--);EVM0002070(--);EVM0002122(HSD17B11);EVM0002243(naa20);EVM0002244(mpl6);E…	GO:0005777	peroxisome	30	86	0.152197	0.998891	EVM0000113(SPAPB1A11.03);EVM0000783(--);EVM0000863(mvd);EVM0001070(PAT1);EVM0001229(--);EVM0001480(PMK);EVM0001525(--);EVM0001960(--);EVM0002438(ACOX1);EVM0002754(Acot8);EVM0003168(aat2);EVM0003482(--);EVM0003641(PCK1);EVM0003905(ACU-7);EVM0003985(An18g02980);EVM0004079(HMGCL);EVM0004106(ACX1.2);EVM0004362(POX2);EVM0004602(fox-2);EVM0004938(PXN);EVM0004969(abcd1);EVM0005231(Acaa1b);EVM0006124(FPS…
GO:1901607	alpha-amino acid biosynthetic process	105	281	0.0111971	0.479812	EVM0000027(his3);EVM0000032(ghrB);EVM0000057(Pbld2);EVM0000066(UMAG_11400);EVM0000067(SPBC1773.06c);EVM0000113(SPAPB1A11.03);EVM0000264(metE);EVM0000325(--);EVM0000333(PUDP);EVM0000463(--);EVM0000494(asn1);EVM0000580(Cgl2355);EVM0000637(MET6);EVM0000693(tpiA);EVM0000719(NMRAL1);EVM0000762(ACSM3);EVM0000915(LEU2);EVM0000920(gdh);EVM0000933(nagX);EVM0000974(aciA);EVM0001053(Aldh6a1);EVM0001077(MET1…	GO:0045550	geranylgeranyl reductase activity	16	37	0.0910836	0.759704	EVM0000066(UMAG_11400);EVM0000933(nagX);EVM0001429(nahG);EVM0001714(str4);EVM0002381(mobA);EVM0003291(--);EVM0003662(PA1538);EVM0004064(aspB);EVM0004173(NGR_a03290);EVM0005546(ERG1);EVM0006143(mobA);EVM0006471(osm1);EVM0006498(VdtF);EVM0006876(FAO3);EVM0006948(atA);EVM0006960(al-1)	GO:0042579	microbody	30	86	0.152197	0.998891	EVM0000113(SPAPB1A11.03);EVM0000783(--);EVM0000863(mvd);EVM0001070(PAT1);EVM0001229(--);EVM0001480(PMK);EVM0001525(--);EVM0001960(--);EVM0002438(ACOX1);EVM0002754(Acot8);EVM0003168(aat2);EVM0003482(--);EVM0003641(PCK1);EVM0003905(ACU-7);EVM0003985(An18g02980);EVM0004079(HMGCL);EVM0004106(ACX1.2);EVM0004362(POX2);EVM0004602(fox-2);EVM0004938(PXN);EVM0004969(abcd1);EVM0005231(Acaa1b);EVM0006124(FPS…
GO:0051972	regulation of telomerase activity	12	21	0.0113823	0.479812	EVM0000437(cct1);EVM0000545(CBF5);EVM0000750(--);EVM0001085(nek2);EVM0001891(SPBC4F6.14);EVM0001988(SPBC16E9.10c);EVM0002269(pfh1);EVM0002385(pfh1);EVM0004134(naf1);EVM0005151(--);EVM0006759(pif1);EVM0006990(--)	GO:0016885	ligase activity, forming carbon-carbon bonds	10	21	0.0921224	0.759704	EVM0001070(PAT1);EVM0001736(--);EVM0001859(Mccc2);EVM0002631(cut6);EVM0003792(pyrABCN);EVM0004079(HMGCL);EVM0004785(gcvH);EVM0006437(--);EVM0007474(lamA);EVM0007719(mccA)	GO:0000142	cellular bud neck contractile ring	3	5	0.153935	0.998891	EVM0005112(Iqgap2);EVM0005305(--);EVM0005856(--)
GO:0009084	glutamine family amino acid biosynthetic process	33	75	0.0114084	0.479812	EVM0000066(UMAG_11400);EVM0000067(SPBC1773.06c);EVM0000113(SPAPB1A11.03);EVM0000920(gdh);EVM0000933(nagX);EVM0001053(Aldh6a1);EVM0001101(SPBC19F5.04);EVM0001315(CYB2);EVM0001933(ARG2);EVM0002772(betB);EVM0002846(ALDH7A1);EVM0003046(vdh);EVM0003168(aat2);EVM0003291(--);EVM0003662(PA1538);EVM0003792(pyrABCN);EVM0003834(YUC11);EVM0003957(fer8);EVM0004051(MPR1);EVM0004064(aspB);EVM0004173(NGR_a03290)…	GO:0015145	monosaccharide transmembrane transporter activity	17	40	0.0964094	0.759704	EVM0000366(atrB);EVM0000898(elf1);EVM0001093(fer6);EVM0001142(bfr1);EVM0002135(SPBC16H5.08c);EVM0002624(SPAC20G4.01);EVM0003141(RLI1);EVM0003449(ADP1);EVM0003955(YCF1);EVM0004035(STL1);EVM0004221(YBT1);EVM0004969(abcd1);EVM0005839(--);EVM0005962(fer6);EVM0006585(STL1);EVM0007100(ABCG12);EVM0007373(atrF)	GO:0005640	nuclear outer membrane	3	5	0.153935	0.998891	EVM0000125(NTF2);EVM0005219(erg-1);EVM0006177(pik3c3)
GO:0033013	tetrapyrrole metabolic process	91	240	0.0114375	0.479812	EVM0000027(his3);EVM0000066(UMAG_11400);EVM0000067(SPBC1773.06c);EVM0000185(Ppox);EVM0000325(--);EVM0000766(CTHT_0041970.1);EVM0000933(nagX);EVM0000935(Coq2);EVM0001020(YPL107W);EVM0001077(MET17);EVM0001313(PAS_chr4_0465);EVM0001421(YKL071W);EVM0001429(nahG);EVM0001495(CYB5R4);EVM0001580(aflD);EVM0001604(SPAC56E4.03);EVM0001622(nudA);EVM0001714(str4);EVM0001938(bioF);EVM0001962(--);EVM0002061(--)…	GO:0015232	heme transmembrane transporter activity	17	40	0.0964094	0.759704	EVM0000366(atrB);EVM0000898(elf1);EVM0001093(fer6);EVM0001142(bfr1);EVM0002135(SPBC16H5.08c);EVM0002624(SPAC20G4.01);EVM0003115(spn2);EVM0003141(RLI1);EVM0003449(ADP1);EVM0003955(YCF1);EVM0004221(YBT1);EVM0004940(--);EVM0004969(abcd1);EVM0005467(mdn1);EVM0005962(fer6);EVM0007100(ABCG12);EVM0007373(atrF)	GO:0031235	intrinsic component of the cytoplasmic side of the plasma membrane	3	5	0.153935	0.998891	EVM0000061(AIM25);EVM0003680(L1);EVM0006129(FAT1)
GO:0009161	ribonucleoside monophosphate metabolic process	70	179	0.0115022	0.479812	EVM0000066(UMAG_11400);EVM0000243(--);EVM0000253(--);EVM0000333(PUDP);EVM0000597(TAZ);EVM0000616(nuo-24);EVM0000693(tpiA);EVM0000703(qcr7);EVM0001020(YPL107W);EVM0001290(ETFB);EVM0001416(FMN1);EVM0001639(purC);EVM0001642(gap1);EVM0001665(DAK);EVM0001719(cox12);EVM0001729(SPAC1A6.10);EVM0001734(mppB);EVM0001761(Uckl1);EVM0001800(AAH1);EVM0001801(qcr8);EVM0001988(SPBC16E9.10c);EVM0002056(nuo-31);EV…	GO:0020037	heme binding	17	40	0.0964094	0.759704	EVM0000405(CYT1);EVM0000553(--);EVM0000684(ARMGADRAFT_1018420);EVM0001019(ERG11);EVM0001495(CYB5R4);EVM0001641(kat);EVM0001756(cat-1);EVM0003044(ppoA);EVM0004157(--);EVM0004411(CYP704C1);EVM0005514(--);EVM0005661(SCS7);EVM0005972(MGG_04626);EVM0006465(CYB2);EVM0006471(osm1);EVM0006741(Cbs);EVM0007632(OLE1)	GO:0034455	t-UTP complex	3	5	0.153935	0.998891	EVM0001659(utp4);EVM0005075(wdr75);EVM0006096(UTP10)
GO:0009126	purine nucleoside monophosphate metabolic process	56	139	0.011569	0.479812	EVM0000243(--);EVM0000253(--);EVM0000597(TAZ);EVM0000616(nuo-24);EVM0000693(tpiA);EVM0000703(qcr7);EVM0001020(YPL107W);EVM0001290(ETFB);EVM0001639(purC);EVM0001642(gap1);EVM0001665(DAK);EVM0001719(cox12);EVM0001734(mppB);EVM0001800(AAH1);EVM0001801(qcr8);EVM0001988(SPBC16E9.10c);EVM0002056(nuo-31);EVM0002180(NDUFA5);EVM0002489(--);EVM0002534(cya-4);EVM0002779(atpD);EVM0002793(PDA1);EVM0002917(gal…	GO:0002094	polyprenyltransferase activity	3	4	0.0964278	0.759704	EVM0000935(Coq2);EVM0003187(--);EVM0003520(SPAC4D7.04c)	GO:1990316	Atg1/ULK1 kinase complex	3	5	0.153935	0.998891	EVM0000802(TBC1D5);EVM0004355(atg11);EVM0005966(--)
GO:0009167	purine ribonucleoside monophosphate metabolic process	56	139	0.011569	0.479812	EVM0000243(--);EVM0000253(--);EVM0000597(TAZ);EVM0000616(nuo-24);EVM0000693(tpiA);EVM0000703(qcr7);EVM0001020(YPL107W);EVM0001290(ETFB);EVM0001639(purC);EVM0001642(gap1);EVM0001665(DAK);EVM0001719(cox12);EVM0001734(mppB);EVM0001800(AAH1);EVM0001801(qcr8);EVM0001988(SPBC16E9.10c);EVM0002056(nuo-31);EVM0002180(NDUFA5);EVM0002489(--);EVM0002534(cya-4);EVM0002779(atpD);EVM0002793(PDA1);EVM0002917(gal…	GO:0003920	GMP reductase activity	3	4	0.0964278	0.759704	EVM0000113(SPAPB1A11.03);EVM0002951(PA1024);EVM0006465(CYB2)	GO:1990498	mitotic spindle microtubule	3	5	0.153935	0.998891	EVM0000352(--);EVM0006568(mad2);EVM0006904(--)
GO:0007600	sensory perception	30	67	0.011634	0.479812	EVM0000142(ARA2);EVM0000170(bst1);EVM0000366(atrB);EVM0000883(flr);EVM0000898(elf1);EVM0001093(fer6);EVM0001142(bfr1);EVM0001764(timm13-b);EVM0002135(SPBC16H5.08c);EVM0002284(ppt-1);EVM0003141(RLI1);EVM0003303(FH);EVM0003449(ADP1);EVM0003583(TIM8);EVM0003955(YCF1);EVM0004154(SPCC1672.07);EVM0004160(NOB1);EVM0004221(YBT1);EVM0004969(abcd1);EVM0005062(--);EVM0005151(--);EVM0005714(SPCC757.13);EVM00…	GO:0004602	glutathione peroxidase activity	3	4	0.0964278	0.759704	EVM0000827(GTT1);EVM0001399(gst1);EVM0005322(--)	GO:0005685	U1 snRNP	7	16	0.159027	0.998891	EVM0001182(usp106);EVM0002313(SNRPF);EVM0004218(SNRPD2);EVM0005544(SNRPA);EVM0005727(SmE);EVM0006125(smg1);EVM0006742(SmD3)
GO:0007130	synaptonemal complex assembly	8	12	0.0116343	0.479812	EVM0000807(--);EVM0001060(rec8);EVM0001096(rec12);EVM0001552(cut3);EVM0004701(MLH3);EVM0005730(Trip13);EVM0005869(cnd1);EVM0007433(YCG1)	GO:0010698	acetyltransferase activator activity	3	4	0.0964278	0.759704	EVM0002524(SPAC23C4.09c);EVM0005876(rudhira);EVM0006891(--)	GO:0043073	germ cell nucleus	7	16	0.159027	0.998891	EVM0001060(rec8);EVM0001377(RAD51);EVM0003092(Msh5);EVM0003850(ark1);EVM0004701(MLH3);EVM0005730(Trip13);EVM0005869(cnd1)
GO:0046148	pigment biosynthetic process	74	191	0.0122484	0.479812	EVM0000066(UMAG_11400);EVM0000067(SPBC1773.06c);EVM0000076(--);EVM0000185(Ppox);EVM0000637(MET6);EVM0000869(PYD2);EVM0000933(nagX);EVM0000935(Coq2);EVM0001023(At5g07800);EVM0001313(PAS_chr4_0465);EVM0001421(YKL071W);EVM0001429(nahG);EVM0001580(aflD);EVM0001622(nudA);EVM0001639(purC);EVM0001714(str4);EVM0001800(AAH1);EVM0001938(bioF);EVM0002244(mpl6);EVM0002377(--);EVM0002381(mobA);EVM0002403(--);…	GO:0016730	oxidoreductase activity, acting on iron-sulfur proteins as donors	3	4	0.0964278	0.759704	EVM0003619(--);EVM0005377(GET3);EVM0006351(fdxr)	GO:0055051	ATP-binding cassette (ABC) transporter complex, integrated substrate binding	18	49	0.160684	0.998891	EVM0000366(atrB);EVM0000898(elf1);EVM0001093(fer6);EVM0001142(bfr1);EVM0002135(SPBC16H5.08c);EVM0002624(SPAC20G4.01);EVM0002901(bms1);EVM0003115(spn2);EVM0003141(RLI1);EVM0003449(ADP1);EVM0003955(YCF1);EVM0004221(YBT1);EVM0004969(abcd1);EVM0005496(nrk1);EVM0005962(fer6);EVM0006759(pif1);EVM0007100(ABCG12);EVM0007373(atrF)
GO:0006537	glutamate biosynthetic process	20	41	0.0125586	0.479812	EVM0000066(UMAG_11400);EVM0000113(SPAPB1A11.03);EVM0000920(gdh);EVM0000933(nagX);EVM0001315(CYB2);EVM0003168(aat2);EVM0003291(--);EVM0003662(PA1538);EVM0003834(YUC11);EVM0003957(fer8);EVM0004064(aspB);EVM0004173(NGR_a03290);EVM0005316(idh2);EVM0006351(fdxr);EVM0006465(CYB2);EVM0006471(osm1);EVM0006672(POX2);EVM0006876(FAO3);EVM0006960(al-1);EVM0007130(CYB2)	GO:0047475	phenylacetate-CoA ligase activity	3	4	0.0964278	0.759704	EVM0000762(ACSM3);EVM0004508(4cl1);EVM0006086(ACS-1)	GO:0030964	NADH dehydrogenase complex	9	22	0.166779	0.998891	EVM0000243(--);EVM0000616(nuo-24);EVM0002056(nuo-31);EVM0002180(NDUFA5);EVM0002489(--);EVM0003130(At2g02050);EVM0003550(SPAC4H3.09);EVM0005170(nuo21.3c);EVM0007138(djr-1.1)
GO:0015985	energy coupled proton transport, down electrochemical gradient	14	26	0.0125819	0.479812	EVM0000437(cct1);EVM0000815(--);EVM0002779(atpD);EVM0004073(--);EVM0004606(GIR2);EVM0005233(ATP5);EVM0005366(NACAD);EVM0005608(ATP17);EVM0005732(YAT1);EVM0005755(ATP4);EVM0006388(TIM11);EVM0006621(atp20);EVM0006627(ATP3);EVM0007668(ATP7)	GO:0050486	intramolecular transferase activity, transferring hydroxy groups	3	4	0.0964278	0.759704	EVM0002605(--);EVM0006722(TRP2);EVM0006913(pabAB)	GO:0110085	mitotic actomyosin contractile ring	9	22	0.166779	0.998891	EVM0000591(spn3);EVM0001447(--);EVM0002206(pom1);EVM0002442(--);EVM0003115(spn2);EVM0003706(MYL9);EVM0005112(Iqgap2);EVM0005305(--);EVM0005856(--)
GO:0015986	ATP synthesis coupled proton transport	14	26	0.0125819	0.479812	EVM0000437(cct1);EVM0000815(--);EVM0002779(atpD);EVM0004073(--);EVM0004606(GIR2);EVM0005233(ATP5);EVM0005366(NACAD);EVM0005608(ATP17);EVM0005732(YAT1);EVM0005755(ATP4);EVM0006388(TIM11);EVM0006621(atp20);EVM0006627(ATP3);EVM0007668(ATP7)	GO:0004497	monooxygenase activity	27	68	0.0965427	0.759704	EVM0000405(CYT1);EVM0000540(sid2);EVM0000673(--);EVM0001019(ERG11);EVM0001023(At5g07800);EVM0001315(CYB2);EVM0001387(cek1);EVM0001429(nahG);EVM0002381(mobA);EVM0002951(PA1024);EVM0002968(--);EVM0003329(spm1);EVM0003662(PA1538);EVM0003743(stt4);EVM0003834(YUC11);EVM0004064(aspB);EVM0004173(NGR_a03290);EVM0004280(HSL1);EVM0004690(moxY);EVM0004780(svkA);EVM0005546(ERG1);EVM0005661(SCS7);EVM0006143(m…	GO:0000144	cellular bud neck septin ring	4	8	0.181556	0.998891	EVM0000591(spn3);EVM0003115(spn2);EVM0005305(--);EVM0006142(AXL2)
GO:0006820	anion transport	106	285	0.0126013	0.479812	EVM0000061(AIM25);EVM0000176(ecdD);EVM0000196(mfs1);EVM0000204(pho-4);EVM0000366(atrB);EVM0000446(dhkJ);EVM0000760(AQY1);EVM0000898(elf1);EVM0000950(luxQ);EVM0000999(HI_0418);EVM0001058(SPAC869.05c);EVM0001093(fer6);EVM0001142(bfr1);EVM0001273(HIS1);EVM0001453(LAC12);EVM0001460(--);EVM0001495(CYB5R4);EVM0001550(rfc4);EVM0001629(FUB11);EVM0001727(crnA);EVM0001747(DIC1);EVM0001813(--);EVM0001844(MD…	GO:0003854	3-beta-hydroxy-delta5-steroid dehydrogenase activity	8	16	0.0972009	0.759704	EVM0000458(SPAC513.07);EVM0000719(NMRAL1);EVM0001237(mat2b);EVM0004082(--);EVM0004506(UGE5);EVM0004574(ERG26);EVM0005353(SPAC513.07);EVM0006354(At3g42180)	GO:0000399	cellular bud neck septin structure	4	8	0.181556	0.998891	EVM0000591(spn3);EVM0003115(spn2);EVM0005305(--);EVM0006142(AXL2)
GO:0006335	DNA replication-dependent nucleosome assembly	5	6	0.0126634	0.479812	EVM0002026(HAT1);EVM0003405(ASF1);EVM0003668(--);EVM0004595(kap123);EVM0006583(--)	GO:0016530	metallochaperone activity	8	16	0.0972009	0.759704	EVM0002908(SPCPB16A4.05c);EVM0003303(FH);EVM0003804(COX19);EVM0005962(fer6);EVM0006178(COX17);EVM0007138(djr-1.1);EVM0007373(atrF);EVM0007722(--)	GO:0000421	autophagosome membrane	4	8	0.181556	0.998891	EVM0001887(atg8);EVM0001982(ATG9);EVM0003105(--);EVM0006177(pik3c3)
GO:0031638	zymogen activation	5	6	0.0126634	0.479812	EVM0001321(RVB1);EVM0003539(pgk1);EVM0003824(ubq-1);EVM0003940(--);EVM0006941(UBI1)	GO:0003977	UDP-N-acetylglucosamine diphosphorylase activity	6	11	0.0978397	0.759704	EVM0000952(Uap1);EVM0001084(moeA);EVM0005036(SPBC13G1.02);EVM0005309(MPG1);EVM0006933(tma-22);EVM0007619(lacA)	GO:0030061	mitochondrial crista	4	8	0.181556	0.998891	EVM0001514(phb1);EVM0001892(yidC);EVM0002982(ucr-1);EVM0004973(MIC60)
GO:0034723	DNA replication-dependent nucleosome organization	5	6	0.0126634	0.479812	EVM0002026(HAT1);EVM0003405(ASF1);EVM0003668(--);EVM0004595(kap123);EVM0006583(--)	GO:0004499	N,N-dimethylaniline monooxygenase activity	6	11	0.0978397	0.759704	EVM0001023(At5g07800);EVM0003662(PA1538);EVM0003834(YUC11);EVM0004173(NGR_a03290);EVM0004690(moxY);EVM0006921(ktnD)	GO:0031160	spore wall	4	8	0.181556	0.998891	EVM0000591(spn3);EVM0001756(cat-1);EVM0005501(--);EVM0005856(--)
GO:0042762	regulation of sulfur metabolic process	5	6	0.0126634	0.479812	EVM0000916(palB);EVM0001605(cpr-8);EVM0003303(FH);EVM0003399(--);EVM0006401(hmt2)	GO:0005416	amino acid:cation symporter activity	6	11	0.0978397	0.759704	EVM0001047(prnB);EVM0001359(prnB);EVM0002272(PUT4);EVM0003707(prnB);EVM0004061(inda1);EVM0004461(DIP5)	GO:0034506	chromosome, centromeric core domain	4	8	0.181556	0.998891	EVM0002134(bub1);EVM0003432(cnd2);EVM0005524(top2);EVM0006891(--)
GO:0070058	tRNA gene clustering	5	6	0.0126634	0.479812	EVM0001552(cut3);EVM0003432(cnd2);EVM0003958(rad9);EVM0005869(cnd1);EVM0007433(YCG1)	GO:0015355	secondary active monocarboxylate transmembrane transporter activity	6	11	0.0978397	0.759704	EVM0001047(prnB);EVM0001359(prnB);EVM0002272(PUT4);EVM0003707(prnB);EVM0004061(inda1);EVM0004461(DIP5)	GO:0071561	nucleus-vacuole junction	4	8	0.181556	0.998891	EVM0003493(VPS13);EVM0004446(VAC8);EVM0005306(Pik3r4);EVM0006177(pik3c3)
GO:1902405	mitotic actomyosin contractile ring localization	5	6	0.0126634	0.479812	EVM0001578(ain1);EVM0002206(pom1);EVM0002442(--);EVM0003743(stt4);EVM0005112(Iqgap2)	GO:0016987	sigma factor activity	6	11	0.0978397	0.759704	EVM0000619(utp20);EVM0002233(CYN1);EVM0004053(--);EVM0004286(--);EVM0006071(--);EVM0007031(rpn-8)	GO:0098533	ATPase dependent transmembrane transport complex	32	94	0.18205	0.998891	EVM0000366(atrB);EVM0000898(elf1);EVM0001093(fer6);EVM0001142(bfr1);EVM0001273(HIS1);EVM0001460(--);EVM0001552(cut3);EVM0001988(SPBC16E9.10c);EVM0002135(SPBC16H5.08c);EVM0002238(si:dkey-18l1.1);EVM0002624(SPAC20G4.01);EVM0002748(--);EVM0002901(bms1);EVM0003115(spn2);EVM0003141(RLI1);EVM0003449(ADP1);EVM0003955(YCF1);EVM0004215(--);EVM0004221(YBT1);EVM0004714(pmc1);EVM0004969(abcd1);EVM0005467(mdn…
GO:0072655	establishment of protein localization to mitochondrion	28	62	0.0126974	0.479812	EVM0000243(--);EVM0000467(tim23);EVM0000474(DNAJC11);EVM0000487(OCT1);EVM0001661(TIM54);EVM0001734(mppB);EVM0001764(timm13-b);EVM0001844(MDM10);EVM0001892(yidC);EVM0002524(SPAC23C4.09c);EVM0002685(mgr2);EVM0002982(ucr-1);EVM0003195(SPBC336.13c);EVM0003415(tim17);EVM0003575(--);EVM0003583(TIM8);EVM0004417(hsp10);EVM0004542(TIM44);EVM0004543(mge1);EVM0004855(AN6010);EVM0004891(mdm28);EVM0004973(MIC…	GO:0000170	sphingosine hydroxylase activity	2	2	0.0999722	0.759704	EVM0000312(sur2);EVM0005661(SCS7)	GO:0030684	preribosome	50	152	0.184021	0.998891	EVM0000358(ERB1);EVM0000374(DBP3);EVM0000545(CBF5);EVM0000569(SPAC8F11.04);EVM0000619(utp20);EVM0000791(SPCC1827.05c);EVM0000820(tsr1);EVM0000898(elf1);EVM0001131(--);EVM0001160(rrp5);EVM0001576(MRD1);EVM0001587(SPAC57A7.06);EVM0001659(utp4);EVM0001810(nst-1);EVM0001891(SPBC4F6.14);EVM0001988(SPBC16E9.10c);EVM0002135(SPBC16H5.08c);EVM0002350(SPB1);EVM0002403(--);EVM0002742(ZNF593);EVM0002901(bms1…
GO:0000032	cell wall mannoprotein biosynthetic process	7	10	0.012748	0.479812	EVM0001162(mnn9);EVM0004584(OCH1);EVM0004858(MAN1);EVM0005100(anp1);EVM0005309(MPG1);EVM0006166(MAN1);EVM0007665(och1)	GO:0000700	mismatch base pair DNA N-glycosylase activity	2	2	0.0999722	0.759704	EVM0002062(MUTYH);EVM0002708(pcn1)	GO:0000275	mitochondrial proton-transporting ATP synthase complex, catalytic sector F(1)	5	11	0.195084	0.998891	EVM0000437(cct1);EVM0002779(atpD);EVM0004073(--);EVM0005233(ATP5);EVM0006627(ATP3)
GO:0006056	mannoprotein metabolic process	7	10	0.012748	0.479812	EVM0001162(mnn9);EVM0004584(OCH1);EVM0004858(MAN1);EVM0005100(anp1);EVM0005309(MPG1);EVM0006166(MAN1);EVM0007665(och1)	GO:0000701	purine-specific mismatch base pair DNA N-glycosylase activity	2	2	0.0999722	0.759704	EVM0002062(MUTYH);EVM0002708(pcn1)	GO:0031501	mannosyltransferase complex	5	11	0.195084	0.998891	EVM0001162(mnn9);EVM0001363(GPI18);EVM0004584(OCH1);EVM0005100(anp1);EVM0007665(och1)
GO:0006057	mannoprotein biosynthetic process	7	10	0.012748	0.479812	EVM0001162(mnn9);EVM0004584(OCH1);EVM0004858(MAN1);EVM0005100(anp1);EVM0005309(MPG1);EVM0006166(MAN1);EVM0007665(och1)	GO:0001968	fibronectin binding	2	2	0.0999722	0.759704	EVM0000693(tpiA);EVM0007149(CC1G_02019)	GO:0071821	FANCM-MHF complex	5	11	0.195084	0.998891	EVM0003188(hhfA);EVM0004803(HHT2);EVM0005063(HHT2);EVM0006375(HHT2);EVM0007288(hhfA)
GO:0006106	fumarate metabolic process	7	10	0.012748	0.479812	EVM0001639(purC);EVM0003168(aat2);EVM0003482(--);EVM0003720(UMAG_03851);EVM0005815(gdh-1);EVM0006471(osm1);EVM0007248(FUMR)	GO:0003863	3-methyl-2-oxobutanoate dehydrogenase (2-methylpropanoyl-transferring) activity	2	2	0.0999722	0.759704	EVM0001081(bkdB);EVM0006801(BCKDHA)	GO:0031097	medial cortex	11	29	0.203864	0.998891	EVM0000559(dnmbp);EVM0000591(spn3);EVM0001447(--);EVM0003115(spn2);EVM0003706(MYL9);EVM0004193(arpc5-a);EVM0004401(cdc4);EVM0005112(Iqgap2);EVM0005539(COF1);EVM0005856(--);EVM0006964(MYO2A)
GO:0031506	cell wall glycoprotein biosynthetic process	7	10	0.012748	0.479812	EVM0001162(mnn9);EVM0004584(OCH1);EVM0004858(MAN1);EVM0005100(anp1);EVM0005309(MPG1);EVM0006166(MAN1);EVM0007665(och1)	GO:0003866	3-phosphoshikimate 1-carboxyvinyltransferase activity	2	2	0.0999722	0.759704	EVM0005318(CNBB3730);EVM0007644(--)	GO:0005839	proteasome core complex	7	17	0.205396	0.998891	EVM0000338(pca-2);EVM0002889(psme4b);EVM0003160(PRE2);EVM0006006(PRE9);EVM0007006(PSMA3);EVM0007024(pup2);EVM0007028(PAD1)
GO:0044406	adhesion of symbiont to host	7	10	0.012748	0.479812	EVM0000693(tpiA);EVM0000742(dvrA);EVM0002118(--);EVM0003115(spn2);EVM0003913(SPAC458.02c);EVM0006426(--);EVM0007228(AFUA_4G09580)	GO:0004062	aryl sulfotransferase activity	2	2	0.0999722	0.759704	EVM0005132(--);EVM0006726(--)	GO:0034357	photosynthetic membrane	7	17	0.205396	0.998891	EVM0001719(cox12);EVM0002052(ndk-1);EVM0002779(atpD);EVM0003801(CPX);EVM0005170(nuo21.3c);EVM0007229(--);EVM0007668(ATP7)
GO:1901993	regulation of meiotic cell cycle phase transition	7	10	0.012748	0.479812	EVM0001943(BUB3);EVM0002587(mph1);EVM0003850(ark1);EVM0004711(mei2);EVM0006568(mad2);EVM0007096(cdc25);EVM0007331(slp1)	GO:0004070	aspartate carbamoyltransferase activity	2	2	0.0999722	0.759704	EVM0003792(pyrABCN);EVM0007042(arg1)	GO:0005782	peroxisomal matrix	8	20	0.206627	0.998891	EVM0000863(mvd);EVM0002754(Acot8);EVM0003905(ACU-7);EVM0003985(An18g02980);EVM0004362(POX2);EVM0005231(Acaa1b);EVM0007212(EPHX2);EVM0007301(mia40)
GO:0006839	mitochondrial transport	48	117	0.0127827	0.479812	EVM0000243(--);EVM0000467(tim23);EVM0000474(DNAJC11);EVM0000487(OCT1);EVM0001661(TIM54);EVM0001734(mppB);EVM0001747(DIC1);EVM0001764(timm13-b);EVM0001844(MDM10);EVM0001892(yidC);EVM0002321(aac);EVM0002524(SPAC23C4.09c);EVM0002685(mgr2);EVM0002779(atpD);EVM0002982(ucr-1);EVM0003195(SPBC336.13c);EVM0003415(tim17);EVM0003575(--);EVM0003583(TIM8);EVM0003605(--);EVM0003625(PET8);EVM0003766(YDL183C);EV…	GO:0004170	dUTP diphosphatase activity	2	2	0.0999722	0.759704	EVM0000451(dut-1);EVM0001682(CNA03000)	GO:0031907	microbody lumen	8	20	0.206627	0.998891	EVM0000863(mvd);EVM0002754(Acot8);EVM0003905(ACU-7);EVM0003985(An18g02980);EVM0004362(POX2);EVM0005231(Acaa1b);EVM0007212(EPHX2);EVM0007301(mia40)
GO:0051205	protein insertion into membrane	18	36	0.0129445	0.479812	EVM0000243(--);EVM0000467(tim23);EVM0001363(GPI18);EVM0001643(trappc2);EVM0001661(TIM54);EVM0001764(timm13-b);EVM0001844(MDM10);EVM0001892(yidC);EVM0002524(SPAC23C4.09c);EVM0002685(mgr2);EVM0003333(--);EVM0003583(TIM8);EVM0004098(PHO88);EVM0004731(SBH1);EVM0004891(mdm28);EVM0005377(GET3);EVM0007399(TIM10);EVM0007537(--)	GO:0004317	3-hydroxypalmitoyl-[acyl-carrier-protein] dehydratase activity	2	2	0.0999722	0.759704	EVM0004884(fasA);EVM0005164(FAS1)	GO:0032156	septin cytoskeleton	8	20	0.206627	0.998891	EVM0000591(spn3);EVM0003115(spn2);EVM0004402(--);EVM0005305(--);EVM0005856(--);EVM0005979(pkcA);EVM0006142(AXL2);EVM0007677(--)
GO:0033539	fatty acid beta-oxidation using acyl-CoA dehydrogenase	6	8	0.0133352	0.479812	EVM0001290(ETFB);EVM0003910(CG12262);EVM0004106(ACX1.2);EVM0004362(POX2);EVM0005184(IVD);EVM0007368(ACAD10)	GO:0004318	enoyl-[acyl-carrier-protein] reductase (NADH) activity	2	2	0.0999722	0.759704	EVM0004884(fasA);EVM0005164(FAS1)	GO:0000126	transcription factor TFIIIB complex	2	3	0.20729	0.998891	EVM0000056(bdp1);EVM0004414(brf1)
GO:0035337	fatty-acyl-CoA metabolic process	6	8	0.0133352	0.479812	EVM0001070(PAT1);EVM0001081(bkdB);EVM0002167(SPBC646.07c);EVM0002284(ppt-1);EVM0006801(BCKDHA);EVM0007149(CC1G_02019)	GO:0004322	ferroxidase activity	2	2	0.0999722	0.759704	EVM0003303(FH);EVM0007673(fer1)	GO:0005621	cellular bud scar	2	3	0.20729	0.998891	EVM0003680(L1);EVM0005856(--)
GO:0042776	mitochondrial ATP synthesis coupled proton transport	6	8	0.0133352	0.479812	EVM0002779(atpD);EVM0005233(ATP5);EVM0005608(ATP17);EVM0005755(ATP4);EVM0006627(ATP3);EVM0007668(ATP7)	GO:0004353	glutamate dehydrogenase [NAD(P)+] activity	2	2	0.0999722	0.759704	EVM0000920(gdh);EVM0005815(gdh-1)	GO:0005865	striated muscle thin filament	2	3	0.20729	0.998891	EVM0001578(ain1);EVM0003981(nuf2)
GO:0045048	protein insertion into ER membrane	6	8	0.0133352	0.479812	EVM0001363(GPI18);EVM0001643(trappc2);EVM0003333(--);EVM0004098(PHO88);EVM0004731(SBH1);EVM0005377(GET3)	GO:0004371	glycerone kinase activity	2	2	0.0999722	0.759704	EVM0001665(DAK);EVM0002311(SMAP2)	GO:0009514	glyoxysome	2	3	0.20729	0.998891	EVM0003905(ACU-7);EVM0004938(PXN)
GO:0046949	fatty-acyl-CoA biosynthetic process	6	8	0.0133352	0.479812	EVM0001070(PAT1);EVM0001081(bkdB);EVM0002167(SPBC646.07c);EVM0002284(ppt-1);EVM0006801(BCKDHA);EVM0007149(CC1G_02019)	GO:0004466	long-chain-acyl-CoA dehydrogenase activity	2	2	0.0999722	0.759704	EVM0002167(SPBC646.07c);EVM0007368(ACAD10)	GO:0016610	nitrogenase complex	2	3	0.20729	0.998891	EVM0003619(--);EVM0005377(GET3)
GO:0070613	regulation of protein processing	6	8	0.0133352	0.479812	EVM0000528(psd1);EVM0001321(RVB1);EVM0001514(phb1);EVM0003940(--);EVM0005768(--);EVM0007228(AFUA_4G09580)	GO:0004475	mannose-1-phosphate guanylyltransferase activity	2	2	0.0999722	0.759704	EVM0005036(SPBC13G1.02);EVM0005309(MPG1)	GO:0017102	methionyl glutamyl tRNA synthetase complex	2	3	0.20729	0.998891	EVM0000321(rar1);EVM0001794(yars1)
GO:1902102	regulation of metaphase/anaphase transition of meiotic cell cycle	6	8	0.0133352	0.479812	EVM0001943(BUB3);EVM0002587(mph1);EVM0003850(ark1);EVM0004711(mei2);EVM0006568(mad2);EVM0007331(slp1)	GO:0004585	ornithine carbamoyltransferase activity	2	2	0.0999722	0.759704	EVM0003792(pyrABCN);EVM0007042(arg1)	GO:0031262	Ndc80 complex	2	3	0.20729	0.998891	EVM0003619(--);EVM0003981(nuf2)
GO:1905132	regulation of meiotic chromosome separation	6	8	0.0133352	0.479812	EVM0001943(BUB3);EVM0002587(mph1);EVM0003850(ark1);EVM0004711(mei2);EVM0006568(mad2);EVM0007331(slp1)	GO:0004608	phosphatidylethanolamine N-methyltransferase activity	2	2	0.0999722	0.759704	EVM0000752(choC);EVM0002537(CHO2)	GO:0032168	hyphal septin ring	2	3	0.20729	0.998891	EVM0000591(spn3);EVM0005856(--)
GO:0007143	female meiotic nuclear division	11	19	0.0134928	0.483183	EVM0000807(--);EVM0001377(RAD51);EVM0002587(mph1);EVM0002615(TEL1);EVM0002957(KIF20B);EVM0003432(cnd2);EVM0003850(ark1);EVM0004701(MLH3);EVM0005730(Trip13);EVM0006347(wee1);EVM0007079(plo1)	GO:0005345	purine nucleobase transmembrane transporter activity	2	2	0.0999722	0.759704	EVM0002641(SPAC1399.01c);EVM0007015(uapC)	GO:0033017	sarcoplasmic reticulum membrane	2	3	0.20729	0.998891	EVM0004012(FKBP1);EVM0007552(ENA2)
GO:0033014	tetrapyrrole biosynthetic process	86	227	0.0140249	0.499868	EVM0000027(his3);EVM0000066(UMAG_11400);EVM0000067(SPBC1773.06c);EVM0000185(Ppox);EVM0000766(CTHT_0041970.1);EVM0000933(nagX);EVM0000935(Coq2);EVM0001077(MET17);EVM0001313(PAS_chr4_0465);EVM0001421(YKL071W);EVM0001429(nahG);EVM0001580(aflD);EVM0001604(SPAC56E4.03);EVM0001622(nudA);EVM0001714(str4);EVM0001938(bioF);EVM0001962(--);EVM0002061(--);EVM0002180(NDUFA5);EVM0002244(mpl6);EVM0002377(--);EV…	GO:0005355	glucose transmembrane transporter activity	2	2	0.0999722	0.759704	EVM0004035(STL1);EVM0006585(STL1)	GO:0034271	phosphatidylinositol 3-kinase complex, class III, type I	2	3	0.20729	0.998891	EVM0005306(Pik3r4);EVM0006177(pik3c3)
GO:0071554	cell wall organization or biogenesis	80	210	0.0150364	0.531286	EVM0000149(--);EVM0000170(bst1);EVM0000446(dhkJ);EVM0000452(exgB);EVM0000494(asn1);EVM0000558(rho2);EVM0000719(NMRAL1);EVM0000762(ACSM3);EVM0000822(CHS3);EVM0001084(moeA);EVM0001132(rho4);EVM0001162(mnn9);EVM0001642(gap1);EVM0001714(str4);EVM0001767(ubc7);EVM0001934(4CL);EVM0002068(PEP4);EVM0002095(tmem184c);EVM0002118(--);EVM0002158(menE);EVM0002179(SHO1);EVM0002414(--);EVM0002514(AGM1);EVM00025…	GO:0008131	primary amine oxidase activity	2	2	0.0999722	0.759704	EVM0004489(AOC1);EVM0006315(cao1)	GO:0035324	female germline ring canal	2	3	0.20729	0.998891	EVM0002957(KIF20B);EVM0003706(MYL9)
GO:0044038	cell wall macromolecule biosynthetic process	38	90	0.0151173	0.531286	EVM0000494(asn1);EVM0000762(ACSM3);EVM0000822(CHS3);EVM0001084(moeA);EVM0001162(mnn9);EVM0001934(4CL);EVM0002095(tmem184c);EVM0002158(menE);EVM0002514(AGM1);EVM0002631(cut6);EVM0003520(SPAC4D7.04c);EVM0003550(SPAC4H3.09);EVM0003742(4cl1);EVM0003792(pyrABCN);EVM0004396(lcfA);EVM0004508(4cl1);EVM0004584(OCH1);EVM0004839(lcf1);EVM0004858(MAN1);EVM0004932(GFA1);EVM0004991(lcsA);EVM0005036(SPBC13G1.02…	GO:0008146	sulfotransferase activity	2	2	0.0999722	0.759704	EVM0005132(--);EVM0006726(--)	GO:0036186	early phagosome membrane	2	3	0.20729	0.998891	EVM0001622(nudA);EVM0005190(Dhc64C)
GO:0070589	cellular component macromolecule biosynthetic process	38	90	0.0151173	0.531286	EVM0000494(asn1);EVM0000762(ACSM3);EVM0000822(CHS3);EVM0001084(moeA);EVM0001162(mnn9);EVM0001934(4CL);EVM0002095(tmem184c);EVM0002158(menE);EVM0002514(AGM1);EVM0002631(cut6);EVM0003520(SPAC4D7.04c);EVM0003550(SPAC4H3.09);EVM0003742(4cl1);EVM0003792(pyrABCN);EVM0004396(lcfA);EVM0004508(4cl1);EVM0004584(OCH1);EVM0004839(lcf1);EVM0004858(MAN1);EVM0004932(GFA1);EVM0004991(lcsA);EVM0005036(SPBC13G1.02…	GO:0008429	phosphatidylethanolamine binding	2	2	0.0999722	0.759704	EVM0000752(choC);EVM0001887(atg8)	GO:0036379	myofilament	2	3	0.20729	0.998891	EVM0001578(ain1);EVM0003981(nuf2)
GO:0006855	xenobiotic transmembrane transport	43	104	0.0153672	0.537567	EVM0000898(elf1);EVM0001093(fer6);EVM0001617(--);EVM0001629(FUB11);EVM0001727(crnA);EVM0001747(DIC1);EVM0001884(SPAC1399.02);EVM0001985(STL1);EVM0002113(TPO1_2);EVM0002135(SPBC16H5.08c);EVM0002321(aac);EVM0002535(YJR124C);EVM0002662(cdmB);EVM0002869(acpA);EVM0003141(RLI1);EVM0003449(ADP1);EVM0003625(PET8);EVM0003659(mdrA);EVM0003712(thi9);EVM0003955(YCF1);EVM0004182(NAG4);EVM0004221(YBT1);EVM0004…	GO:0008650	rRNA (uridine-2'-O-)-methyltransferase activity	2	2	0.0999722	0.759704	EVM0002350(SPB1);EVM0006422(rlmE)	GO:0044284	mitochondrial crista junction	2	3	0.20729	0.998891	EVM0004973(MIC60);EVM0005917(mic10)
GO:0007127	meiosis I	44	107	0.0159323	0.553347	EVM0000352(--);EVM0000370(bimB);EVM0000807(--);EVM0000989(nsmce1);EVM0001060(rec8);EVM0001096(rec12);EVM0001303(fhkC);EVM0001316(--);EVM0001377(RAD51);EVM0001552(cut3);EVM0001622(nudA);EVM0001954(--);EVM0002587(mph1);EVM0002615(TEL1);EVM0002620(hsk1);EVM0002697(RPD3);EVM0002961(BIM1);EVM0003092(Msh5);EVM0003529(apsA);EVM0003619(--);EVM0003728(klp5);EVM0003748(hhp1);EVM0003850(ark1);EVM0003928(--)…	GO:0008738	L-fuculose-phosphate aldolase activity	2	2	0.0999722	0.759704	EVM0005083(MDE1);EVM0007556(mug14)	GO:0045172	germline ring canal	2	3	0.20729	0.998891	EVM0002957(KIF20B);EVM0003706(MYL9)
GO:0006554	lysine catabolic process	10	17	0.0159647	0.553347	EVM0000332(kgd1);EVM0000346(dhtkd1);EVM0002631(cut6);EVM0002793(PDA1);EVM0003123(tdiD);EVM0004463(Dbt);EVM0004475(AASS);EVM0005645(DBT);EVM0006801(BCKDHA);EVM0007719(mccA)	GO:0008742	L-ribulose-phosphate 4-epimerase activity	2	2	0.0999722	0.759704	EVM0005083(MDE1);EVM0007556(mug14)	GO:0061474	phagolysosome membrane	2	3	0.20729	0.998891	EVM0001622(nudA);EVM0005190(Dhc64C)
GO:0070585	protein localization to mitochondrion	28	63	0.0162521	0.560735	EVM0000243(--);EVM0000467(tim23);EVM0000474(DNAJC11);EVM0000487(OCT1);EVM0001661(TIM54);EVM0001734(mppB);EVM0001764(timm13-b);EVM0001844(MDM10);EVM0001892(yidC);EVM0002524(SPAC23C4.09c);EVM0002685(mgr2);EVM0002982(ucr-1);EVM0003195(SPBC336.13c);EVM0003415(tim17);EVM0003575(--);EVM0003583(TIM8);EVM0004417(hsp10);EVM0004542(TIM44);EVM0004543(mge1);EVM0004855(AN6010);EVM0004891(mdm28);EVM0004973(MIC…	GO:0008905	mannose-phosphate guanylyltransferase activity	2	2	0.0999722	0.759704	EVM0005036(SPBC13G1.02);EVM0005309(MPG1)	GO:0061638	CENP-A containing chromatin	2	3	0.20729	0.998891	EVM0003432(cnd2);EVM0006891(--)
GO:0006547	histidine metabolic process	25	55	0.0163956	0.563114	EVM0000027(his3);EVM0000536(guaD);EVM0000621(LAF3);EVM0000869(PYD2);EVM0001273(HIS1);EVM0001604(SPAC56E4.03);EVM0002043(qutG);EVM0002951(PA1024);EVM0003123(tdiD);EVM0003677(PAL);EVM0003716(pho2);EVM0003792(pyrABCN);EVM0003964(AN1769);EVM0004504(gliI);EVM0004686(DAL1);EVM0004971(hisHF);EVM0005691(SPCC1672.01);EVM0006352(SPAC3F10.09);EVM0006407(guaD);EVM0006440(his-3);EVM0006716(CAR1);EVM0006838(PD…	GO:0015123	acetate transmembrane transporter activity	2	2	0.0999722	0.759704	EVM0002869(acpA);EVM0004959(alcS)	GO:0070545	PeBoW complex	2	3	0.20729	0.998891	EVM0000358(ERB1);EVM0004400(NOP7)
GO:0051310	metaphase plate congression	20	42	0.0171383	0.58376	EVM0000352(--);EVM0001096(rec12);EVM0001622(nudA);EVM0001842(KIN7L);EVM0001954(--);EVM0002134(bub1);EVM0002587(mph1);EVM0002961(BIM1);EVM0003432(cnd2);EVM0003847(--);EVM0003850(ark1);EVM0003928(--);EVM0003981(nuf2);EVM0005190(Dhc64C);EVM0005412(--);EVM0005581(cdc13);EVM0005728(--);EVM0006463(bimC);EVM0006889(dad3);EVM0007079(plo1)	GO:0015140	malate transmembrane transporter activity	2	2	0.0999722	0.759704	EVM0001747(DIC1);EVM0003203(SPAC57A7.05)	GO:0071819	DUBm complex	2	3	0.20729	0.998891	EVM0000831(usp22);EVM0003297(--)
GO:0071466	cellular response to xenobiotic stimulus	41	99	0.0171512	0.58376	EVM0000066(UMAG_11400);EVM0000111(auh);EVM0000333(PUDP);EVM0000762(ACSM3);EVM0000799(sidH);EVM0000843(CPR);EVM0001053(Aldh6a1);EVM0001180(hxpA);EVM0001729(SPAC1A6.10);EVM0001820(aldA);EVM0001864(FRO6);EVM0001879(Ephx1);EVM0002381(mobA);EVM0002766(FRE2);EVM0002772(betB);EVM0002846(ALDH7A1);EVM0002939(ECI1);EVM0003046(vdh);EVM0003074(mcm7);EVM0003656(FMP10);EVM0003662(PA1538);EVM0003879(TXN);EVM000…	GO:0015230	FAD transmembrane transporter activity	2	2	0.0999722	0.759704	EVM0004938(PXN);EVM0005964(Slc25a32)	GO:0098592	cytoplasmic side of apical plasma membrane	2	3	0.20729	0.998891	EVM0000998(ARF6);EVM0004780(svkA)
GO:0033108	mitochondrial respiratory chain complex assembly	23	50	0.0177912	0.601031	EVM0000243(--);EVM0000597(TAZ);EVM0000703(qcr7);EVM0001297(PET191);EVM0001393(--);EVM0001545(--);EVM0001719(cox12);EVM0001892(yidC);EVM0002056(nuo-31);EVM0002180(NDUFA5);EVM0002489(--);EVM0003103(COX16);EVM0003130(At2g02050);EVM0003195(SPBC336.13c);EVM0003550(SPAC4H3.09);EVM0003575(--);EVM0003804(COX19);EVM0004904(--);EVM0005087(COX23);EVM0005170(nuo21.3c);EVM0007268(QCR9);EVM0007695(--);EVM00077…	GO:0016290	palmitoyl-CoA hydrolase activity	2	2	0.0999722	0.759704	EVM0002284(ppt-1);EVM0002754(Acot8)	GO:1990753	equatorial cell cortex	2	3	0.20729	0.998891	EVM0005345(YOP1);EVM0007546(myo2)
GO:0006626	protein targeting to mitochondrion	26	58	0.0178178	0.601031	EVM0000243(--);EVM0000467(tim23);EVM0000474(DNAJC11);EVM0000487(OCT1);EVM0001661(TIM54);EVM0001734(mppB);EVM0001764(timm13-b);EVM0001844(MDM10);EVM0001892(yidC);EVM0002524(SPAC23C4.09c);EVM0002685(mgr2);EVM0002982(ucr-1);EVM0003195(SPBC336.13c);EVM0003415(tim17);EVM0003575(--);EVM0003583(TIM8);EVM0004417(hsp10);EVM0004542(TIM44);EVM0004543(mge1);EVM0004855(AN6010);EVM0004973(MIC60);EVM0006542(PAM…	GO:0016308	1-phosphatidylinositol-4-phosphate 5-kinase activity	2	2	0.0999722	0.759704	EVM0001608(FAB1);EVM0005935(its3)	GO:0099080	supramolecular complex	97	310	0.231528	0.998891	EVM0000338(pca-2);EVM0000352(--);EVM0000412(mis13);EVM0000437(cct1);EVM0000453(--);EVM0000545(CBF5);EVM0000591(spn3);EVM0000693(tpiA);EVM0000883(flr);EVM0000905(--);EVM0001012(CLU1);EVM0001060(rec8);EVM0001085(nek2);EVM0001169(--);EVM0001523(SPBC23E6.02);EVM0001560(SEC13);EVM0001578(ain1);EVM0001622(nudA);EVM0001637(LSM1);EVM0001838(TIF34);EVM0001842(KIN7L);EVM0001887(atg8);EVM0001943(BUB3);EVM00…
GO:0016226	iron-sulfur cluster assembly	38	91	0.0183928	0.614936	EVM0000366(atrB);EVM0000898(elf1);EVM0000976(GRX5);EVM0001077(MET17);EVM0001093(fer6);EVM0001142(bfr1);EVM0001243(kynu);EVM0001552(cut3);EVM0002135(SPBC16H5.08c);EVM0002592(--);EVM0002624(SPAC20G4.01);EVM0002901(bms1);EVM0003059(GRX1);EVM0003141(RLI1);EVM0003303(FH);EVM0003449(ADP1);EVM0003550(SPAC4H3.09);EVM0003654(NAR1);EVM0003955(YCF1);EVM0004221(YBT1);EVM0004340(DPL1);EVM0004387(hxB);EVM00044…	GO:0016708	oxidoreductase activity, acting on paired donors, with incorporation or reduction of molecular oxygen, NAD(P)H as one donor, and incorporation of two atoms of oxygen into one donor	2	2	0.0999722	0.759704	EVM0000843(CPR);EVM0007643(yeaW)	GO:0009898	cytoplasmic side of plasma membrane	28	84	0.240337	0.998891	EVM0000061(AIM25);EVM0000366(atrB);EVM0000898(elf1);EVM0000998(ARF6);EVM0001093(fer6);EVM0001142(bfr1);EVM0001988(SPBC16E9.10c);EVM0002135(SPBC16H5.08c);EVM0002206(pom1);EVM0002238(si:dkey-18l1.1);EVM0002442(--);EVM0002624(SPAC20G4.01);EVM0002901(bms1);EVM0003115(spn2);EVM0003141(RLI1);EVM0003449(ADP1);EVM0003680(L1);EVM0003955(YCF1);EVM0003991(GPHN);EVM0004221(YBT1);EVM0004780(svkA);EVM0004969(a…
GO:0031163	metallo-sulfur cluster assembly	38	91	0.0183928	0.614936	EVM0000366(atrB);EVM0000898(elf1);EVM0000976(GRX5);EVM0001077(MET17);EVM0001093(fer6);EVM0001142(bfr1);EVM0001243(kynu);EVM0001552(cut3);EVM0002135(SPBC16H5.08c);EVM0002592(--);EVM0002624(SPAC20G4.01);EVM0002901(bms1);EVM0003059(GRX1);EVM0003141(RLI1);EVM0003303(FH);EVM0003449(ADP1);EVM0003550(SPAC4H3.09);EVM0003654(NAR1);EVM0003955(YCF1);EVM0004221(YBT1);EVM0004340(DPL1);EVM0004387(hxB);EVM00044…	GO:0016724	oxidoreductase activity, acting on metal ions, oxygen as acceptor	2	2	0.0999722	0.759704	EVM0003303(FH);EVM0007673(fer1)	GO:0000939	inner kinetochore	3	6	0.242884	0.998891	EVM0001060(rec8);EVM0003850(ark1);EVM0003928(--)
GO:0031134	sister chromatid biorientation	9	15	0.0188338	0.626908	EVM0000352(--);EVM0001622(nudA);EVM0002587(mph1);EVM0003728(klp5);EVM0003928(--);EVM0005190(Dhc64C);EVM0005412(--);EVM0005768(--);EVM0006889(dad3)	GO:0016743	carboxyl- or carbamoyltransferase activity	2	2	0.0999722	0.759704	EVM0003792(pyrABCN);EVM0007042(arg1)	GO:0005619	ascospore wall	3	6	0.242884	0.998891	EVM0000591(spn3);EVM0001756(cat-1);EVM0005501(--)
GO:0006066	alcohol metabolic process	88	236	0.0203147	0.673235	EVM0000066(UMAG_11400);EVM0000367(ERG9);EVM0000466(Sc5d);EVM0000693(tpiA);EVM0000843(CPR);EVM0000863(mvd);EVM0000878(ttuC');EVM0000915(LEU2);EVM0000933(nagX);EVM0000935(Coq2);EVM0001019(ERG11);EVM0001059(MSY001_2108);EVM0001081(bkdB);EVM0001093(fer6);EVM0001421(YKL071W);EVM0001429(nahG);EVM0001480(PMK);EVM0001495(CYB5R4);EVM0001503(ERG28);EVM0001548(ERG7);EVM0001580(aflD);EVM0001665(DAK);EVM00017…	GO:0017099	very-long-chain-acyl-CoA dehydrogenase activity	2	2	0.0999722	0.759704	EVM0002167(SPBC646.07c);EVM0007368(ACAD10)	GO:0005947	mitochondrial alpha-ketoglutarate dehydrogenase complex	3	6	0.242884	0.998891	EVM0000332(kgd1);EVM0001081(bkdB);EVM0006801(BCKDHA)
GO:0098754	detoxification	36	86	0.0205165	0.676956	EVM0000067(SPBC1773.06c);EVM0000074(rtn4ip1);EVM0000712(txl1);EVM0000827(GTT1);EVM0001024(PRXL2C);EVM0001186(PRDX2);EVM0001399(gst1);EVM0001729(SPAC1A6.10);EVM0001756(cat-1);EVM0002377(--);EVM0002418(Yog1);EVM0002654(SPAC26A3.11);EVM0002701(v1g238856);EVM0003029(SPBC1198.01);EVM0003195(SPBC336.13c);EVM0003790(xylB);EVM0003879(TXN);EVM0004148(GSH2);EVM0004436(patD);EVM0004672(bdhA);EVM0004710(10HG…	GO:0017116	single-stranded DNA helicase activity	2	2	0.0999722	0.759704	EVM0002269(pfh1);EVM0002385(pfh1)	GO:0009522	photosystem I	3	6	0.242884	0.998891	EVM0002052(ndk-1);EVM0005170(nuo21.3c);EVM0007229(--)
GO:0046942	carboxylic acid transport	63	163	0.0208797	0.685944	EVM0000176(ecdD);EVM0000196(mfs1);EVM0000366(atrB);EVM0000760(AQY1);EVM0000898(elf1);EVM0000999(HI_0418);EVM0001093(fer6);EVM0001142(bfr1);EVM0001453(LAC12);EVM0001550(rfc4);EVM0001629(FUB11);EVM0001727(crnA);EVM0001747(DIC1);EVM0001884(SPAC1399.02);EVM0001985(STL1);EVM0002000(mfs1);EVM0002074(--);EVM0002124(iolT);EVM0002135(SPBC16H5.08c);EVM0002232(ecdD);EVM0002409(ecdD);EVM0002624(SPAC20G4.01);…	GO:0019863	IgE binding	2	2	0.0999722	0.759704	EVM0003741(alp2);EVM0003775(Eno)	GO:0031237	intrinsic component of periplasmic side of plasma membrane	3	6	0.242884	0.998891	EVM0001325(--);EVM0003852(--);EVM0005412(--)
GO:0051303	establishment of chromosome localization	22	48	0.0211882	0.693064	EVM0000352(--);EVM0001096(rec12);EVM0001622(nudA);EVM0001842(KIN7L);EVM0001954(--);EVM0002134(bub1);EVM0002587(mph1);EVM0002615(TEL1);EVM0002961(BIM1);EVM0003432(cnd2);EVM0003728(klp5);EVM0003847(--);EVM0003850(ark1);EVM0003928(--);EVM0003981(nuf2);EVM0005190(Dhc64C);EVM0005412(--);EVM0005581(cdc13);EVM0005728(--);EVM0006463(bimC);EVM0006889(dad3);EVM0007079(plo1)	GO:0019865	immunoglobulin binding	2	2	0.0999722	0.759704	EVM0003741(alp2);EVM0003775(Eno)	GO:0031429	box H/ACA snoRNP complex	3	6	0.242884	0.998891	EVM0000545(CBF5);EVM0003950(HAS1);EVM0005069(NOP10)
GO:0006812	cation transport	133	371	0.0213814	0.69637	EVM0000053(--);EVM0000176(ecdD);EVM0000204(pho-4);EVM0000253(--);EVM0000324(PHB2);EVM0000366(atrB);EVM0000437(cct1);EVM0000639(VhaSFD);EVM0000703(qcr7);EVM0000719(NMRAL1);EVM0000815(--);EVM0000843(CPR);EVM0000898(elf1);EVM0000908(VCX1);EVM0001093(fer6);EVM0001114(GDT1);EVM0001142(bfr1);EVM0001470(YVC1);EVM0001514(phb1);EVM0001550(rfc4);EVM0001552(cut3);EVM0001719(cox12);EVM0001724(LAC1);EVM000172…	GO:0030570	pectate lyase activity	2	2	0.0999722	0.759704	EVM0001548(ERG7);EVM0005166(plyA)	GO:0031430	M band	3	6	0.242884	0.998891	EVM0000693(tpiA);EVM0003539(pgk1);EVM0005222(--)
GO:0000463	maturation of LSU-rRNA from tricistronic rRNA transcript (SSU-rRNA, 5.8S rRNA, LSU-rRNA)	17	35	0.0216819	0.703126	EVM0000358(ERB1);EVM0000374(DBP3);EVM0001160(rrp5);EVM0001810(nst-1);EVM0001891(SPBC4F6.14);EVM0002005(B11B22.010);EVM0002350(SPB1);EVM0003565(DBP9);EVM0003837(Rpl35);EVM0003950(HAS1);EVM0004400(NOP7);EVM0004494(dbp6);EVM0006067(DBP7);EVM0006405(nip7);EVM0007267(--);EVM0007397(DBP10);EVM0007446(mak16)	GO:0030984	kininogen binding	2	2	0.0999722	0.759704	EVM0003775(Eno);EVM0007228(AFUA_4G09580)	GO:0032160	septin filament array	3	6	0.242884	0.998891	EVM0000591(spn3);EVM0003115(spn2);EVM0005979(pkcA)
GO:0034724	DNA replication-independent nucleosome organization	8	13	0.0221124	0.707972	EVM0001321(RVB1);EVM0002026(HAT1);EVM0003405(ASF1);EVM0003668(--);EVM0004595(kap123);EVM0006511(HTZ1);EVM0006891(--);EVM0007033(HMGB2)	GO:0030985	high molecular weight kininogen binding	2	2	0.0999722	0.759704	EVM0003775(Eno);EVM0007228(AFUA_4G09580)	GO:0042721	TIM22 mitochondrial import inner membrane insertion complex	3	6	0.242884	0.998891	EVM0001661(TIM54);EVM0007301(mia40);EVM0007399(TIM10)
GO:0045039	protein insertion into mitochondrial inner membrane	8	13	0.0221124	0.707972	EVM0000243(--);EVM0000467(tim23);EVM0001661(TIM54);EVM0001764(timm13-b);EVM0001892(yidC);EVM0002685(mgr2);EVM0003583(TIM8);EVM0007399(TIM10)	GO:0031489	myosin V binding	2	2	0.0999722	0.759704	EVM0004401(cdc4);EVM0005395(Npc1b)	GO:0072588	box H/ACA RNP complex	3	6	0.242884	0.998891	EVM0000545(CBF5);EVM0003950(HAS1);EVM0005069(NOP10)
GO:1901570	fatty acid derivative biosynthetic process	8	13	0.0221124	0.707972	EVM0001070(PAT1);EVM0001081(bkdB);EVM0002167(SPBC646.07c);EVM0002284(ppt-1);EVM0004079(HMGCL);EVM0005151(--);EVM0006801(BCKDHA);EVM0007149(CC1G_02019)	GO:0032036	myosin heavy chain binding	2	2	0.0999722	0.759704	EVM0003706(MYL9);EVM0004401(cdc4)	GO:0098567	periplasmic side of plasma membrane	3	6	0.242884	0.998891	EVM0001325(--);EVM0003852(--);EVM0005412(--)
GO:0044036	cell wall macromolecule metabolic process	38	92	0.0222128	0.708184	EVM0000494(asn1);EVM0000762(ACSM3);EVM0000822(CHS3);EVM0001084(moeA);EVM0001162(mnn9);EVM0001934(4CL);EVM0002095(tmem184c);EVM0002158(menE);EVM0002514(AGM1);EVM0002631(cut6);EVM0003520(SPAC4D7.04c);EVM0003550(SPAC4H3.09);EVM0003742(4cl1);EVM0003792(pyrABCN);EVM0004396(lcfA);EVM0004508(4cl1);EVM0004584(OCH1);EVM0004839(lcf1);EVM0004858(MAN1);EVM0004932(GFA1);EVM0004991(lcsA);EVM0005036(SPBC13G1.02…	GO:0032931	histone acetyltransferase activity (H3-K56 specific)	2	2	0.0999722	0.759704	EVM0004051(MPR1);EVM0005065(--)	GO:1902716	cell cortex of growing cell tip	3	6	0.242884	0.998891	EVM0000559(dnmbp);EVM0002567(ssp1);EVM0006964(MYO2A)
GO:0009409	response to cold	15	30	0.0224947	0.71416	EVM0000066(UMAG_11400);EVM0000111(auh);EVM0000149(--);EVM0000158(ARB_03719);EVM0000210(Dnajc3);EVM0000390(tef1);EVM0001960(--);EVM0002779(atpD);EVM0003105(--);EVM0003312(gpr89-b);EVM0003910(CG12262);EVM0005263(cspA);EVM0005557(--);EVM0006435(lin28a);EVM0007006(PSMA3)	GO:0035870	dITP diphosphatase activity	2	2	0.0999722	0.759704	EVM0000451(dut-1);EVM0001682(CNA03000)	GO:1990726	Lsm1-7-Pat1 complex	3	6	0.242884	0.998891	EVM0001637(LSM1);EVM0002850(LSM3B);EVM0003351(LSM2)
GO:0050832	defense response to fungus	13	25	0.0226692	0.716689	EVM0000076(--);EVM0000169(At3g47830);EVM0000935(Coq2);EVM0001321(RVB1);EVM0001655(--);EVM0002283(HSFA3);EVM0002779(atpD);EVM0003525(--);EVM0003870(--);EVM0005268(--);EVM0005443(--);EVM0005771(--);EVM0006579(--)	GO:0036381	pyridoxal 5'-phosphate synthase (glutamine hydrolysing) activity	2	2	0.0999722	0.759704	EVM0005978(SNO1);EVM0006838(PDX1)	GO:0043209	myelin sheath	17	49	0.246297	0.998891	EVM0000437(cct1);EVM0000883(flr);EVM0000998(ARF6);EVM0001514(phb1);EVM0001988(SPBC16E9.10c);EVM0002056(nuo-31);EVM0002793(PDA1);EVM0002982(ucr-1);EVM0003739(cox-6);EVM0004855(AN6010);EVM0005233(ATP5);EVM0005316(idh2);EVM0005580(SPBC1703.13c);EVM0005755(ATP4);EVM0006627(ATP3);EVM0007650(tca-9);EVM0007668(ATP7)
GO:0098662	inorganic cation transmembrane transport	75	199	0.0236766	0.745418	EVM0000053(--);EVM0000204(pho-4);EVM0000253(--);EVM0000324(PHB2);EVM0000366(atrB);EVM0000437(cct1);EVM0000639(VhaSFD);EVM0000703(qcr7);EVM0000815(--);EVM0000898(elf1);EVM0001093(fer6);EVM0001114(GDT1);EVM0001142(bfr1);EVM0001470(YVC1);EVM0001514(phb1);EVM0001719(cox12);EVM0001801(qcr8);EVM0002135(SPBC16H5.08c);EVM0002534(cya-4);EVM0002624(SPAC20G4.01);EVM0002779(atpD);EVM0002982(ucr-1);EVM0003007…	GO:0042907	xanthine transmembrane transporter activity	2	2	0.0999722	0.759704	EVM0002641(SPAC1399.01c);EVM0007015(uapC)	GO:0031597	cytosolic proteasome complex	16	46	0.251697	0.998891	EVM0000338(pca-2);EVM0001468(UCH2);EVM0001988(SPBC16E9.10c);EVM0002792(int6);EVM0002889(psme4b);EVM0003160(PRE2);EVM0003843(PSMD14);EVM0003985(An18g02980);EVM0005467(mdn1);EVM0006006(PRE9);EVM0006432(SPAC26H5.02c);EVM0007006(PSMA3);EVM0007024(pup2);EVM0007028(PAD1);EVM0007031(rpn-8);EVM0007393(Rpt2)
GO:0098655	cation transmembrane transport	84	226	0.0249986	0.779339	EVM0000053(--);EVM0000204(pho-4);EVM0000253(--);EVM0000324(PHB2);EVM0000366(atrB);EVM0000437(cct1);EVM0000639(VhaSFD);EVM0000703(qcr7);EVM0000815(--);EVM0000898(elf1);EVM0001093(fer6);EVM0001114(GDT1);EVM0001142(bfr1);EVM0001470(YVC1);EVM0001514(phb1);EVM0001719(cox12);EVM0001801(qcr8);EVM0002135(SPBC16H5.08c);EVM0002534(cya-4);EVM0002624(SPAC20G4.01);EVM0002779(atpD);EVM0002901(bms1);EVM0002982(…	GO:0043995	histone acetyltransferase activity (H4-K5 specific)	2	2	0.0999722	0.759704	EVM0002026(HAT1);EVM0004212(SEC)	GO:0030017	sarcomere	8	21	0.253138	0.998891	EVM0000693(tpiA);EVM0001578(ain1);EVM0003539(pgk1);EVM0003981(nuf2);EVM0004771(grx4);EVM0005222(--);EVM0007277(TTC1);EVM0007552(ENA2)
GO:0016999	antibiotic metabolic process	28	65	0.0257048	0.779339	EVM0000113(SPAPB1A11.03);EVM0000332(kgd1);EVM0000916(palB);EVM0000974(aciA);EVM0001186(PRDX2);EVM0001366(fahd1);EVM0001605(cpr-8);EVM0001756(cat-1);EVM0002793(PDA1);EVM0003399(--);EVM0003432(cnd2);EVM0003512(MDH1);EVM0003550(SPAC4H3.09);EVM0003641(PCK1);EVM0003905(ACU-7);EVM0004157(--);EVM0004263(PDC5);EVM0004959(alcS);EVM0004991(lcsA);EVM0005316(idh2);EVM0005470(ach1);EVM0006086(ACS-1);EVM000647…	GO:0043996	histone acetyltransferase activity (H4-K8 specific)	2	2	0.0999722	0.759704	EVM0002026(HAT1);EVM0004212(SEC)	GO:0033178	proton-transporting two-sector ATPase complex, catalytic domain	8	21	0.253138	0.998891	EVM0000437(cct1);EVM0000639(VhaSFD);EVM0002779(atpD);EVM0004073(--);EVM0004446(VAC8);EVM0005233(ATP5);EVM0005732(YAT1);EVM0006627(ATP3)
GO:0006336	DNA replication-independent nucleosome assembly	7	11	0.025754	0.779339	EVM0001321(RVB1);EVM0002026(HAT1);EVM0003405(ASF1);EVM0003668(--);EVM0004595(kap123);EVM0006511(HTZ1);EVM0006891(--)	GO:0047343	glucose-1-phosphate cytidylyltransferase activity	2	2	0.0999722	0.759704	EVM0005036(SPBC13G1.02);EVM0005309(MPG1)	GO:0009521	photosystem	4	9	0.254525	0.998891	EVM0002052(ndk-1);EVM0003801(CPX);EVM0005170(nuo21.3c);EVM0007229(--)
GO:0046349	amino sugar biosynthetic process	7	11	0.025754	0.779339	EVM0000822(CHS3);EVM0000952(Uap1);EVM0002514(AGM1);EVM0002681(Os02g0717700);EVM0004212(SEC);EVM0005208(CHS4);EVM0006313(SKT5)	GO:0050231	putrescine carbamoyltransferase activity	2	2	0.0999722	0.759704	EVM0003792(pyrABCN);EVM0007042(arg1)	GO:0031463	Cul3-RING ubiquitin ligase complex	4	9	0.254525	0.998891	EVM0000179(RAD16);EVM0005908(--);EVM0007548(rhp7);EVM0007650(tca-9)
GO:0072529	pyrimidine-containing compound catabolic process	7	11	0.025754	0.779339	EVM0000451(dut-1);EVM0000615(cdd);EVM0000869(PYD2);EVM0001053(Aldh6a1);EVM0001280(ung1);EVM0005312(SPBC1683.06c);EVM0007495(rihA)	GO:0050416	formimidoylglutamate deiminase activity	2	2	0.0999722	0.759704	EVM0000536(guaD);EVM0006407(guaD)	GO:0032161	cleavage apparatus septin structure	4	9	0.254525	0.998891	EVM0000591(spn3);EVM0003115(spn2);EVM0005305(--);EVM0006142(AXL2)
GO:0017000	antibiotic biosynthetic process	10	18	0.026103	0.779339	EVM0000113(SPAPB1A11.03);EVM0000916(palB);EVM0001605(cpr-8);EVM0003399(--);EVM0003550(SPAC4H3.09);EVM0004263(PDC5);EVM0004959(alcS);EVM0004991(lcsA);EVM0006086(ACS-1);EVM0006913(pabAB)	GO:0050613	delta14-sterol reductase activity	2	2	0.0999722	0.759704	EVM0004934(erg24);EVM0006490(ERG4)	GO:0005940	septin ring	7	18	0.256088	0.998891	EVM0000591(spn3);EVM0003115(spn2);EVM0004402(--);EVM0005305(--);EVM0005856(--);EVM0006142(AXL2);EVM0007677(--)
GO:0009620	response to fungus	14	28	0.0271211	0.779339	EVM0000076(--);EVM0000169(At3g47830);EVM0000935(Coq2);EVM0001019(ERG11);EVM0001321(RVB1);EVM0001655(--);EVM0002283(HSFA3);EVM0002779(atpD);EVM0003525(--);EVM0003870(--);EVM0005268(--);EVM0005443(--);EVM0005771(--);EVM0006579(--)	GO:0050833	pyruvate transmembrane transporter activity	2	2	0.0999722	0.759704	EVM0004722(Mpc1);EVM0005617(MPC2)	GO:0034045	phagophore assembly site membrane	7	18	0.256088	0.998891	EVM0001141(ATG2);EVM0001887(atg8);EVM0001982(ATG9);EVM0003163(ATG26);EVM0004355(atg11);EVM0004673(--);EVM0005966(--)
GO:0007129	homologous chromosome pairing at meiosis	12	23	0.0273619	0.779339	EVM0000807(--);EVM0001060(rec8);EVM0001096(rec12);EVM0001552(cut3);EVM0001622(nudA);EVM0003092(Msh5);EVM0003998(HFM1);EVM0004701(MLH3);EVM0005190(Dhc64C);EVM0005730(Trip13);EVM0005869(cnd1);EVM0007433(YCG1)	GO:0051907	S-(hydroxymethyl)glutathione synthase activity	2	2	0.0999722	0.759704	EVM0002211(--);EVM0002964(--)	GO:0045171	intercellular bridge	5	12	0.258074	0.998891	EVM0002620(hsk1);EVM0002957(KIF20B);EVM0003706(MYL9);EVM0005476(--);EVM0006824(SEN1)
GO:0019627	urea metabolic process	19	41	0.0273978	0.779339	EVM0000869(PYD2);EVM0001079(amdS);EVM0001933(ARG2);EVM0002602(gatA);EVM0002631(cut6);EVM0002908(SPCPB16A4.05c);EVM0003288(amdS);EVM0003792(pyrABCN);EVM0004147(amdS);EVM0004463(Dbt);EVM0004686(DAL1);EVM0004785(gcvH);EVM0005398(atzF);EVM0005645(DBT);EVM0005962(fer6);EVM0006716(CAR1);EVM0007042(arg1);EVM0007474(lamA);EVM0007719(mccA)	GO:0070026	nitric oxide binding	2	2	0.0999722	0.759704	EVM0005322(--);EVM0006741(Cbs)	GO:0030686	90S preribosome	23	69	0.268325	0.998891	EVM0000358(ERB1);EVM0000545(CBF5);EVM0000569(SPAC8F11.04);EVM0000619(utp20);EVM0000820(tsr1);EVM0001160(rrp5);EVM0001576(MRD1);EVM0001659(utp4);EVM0002901(bms1);EVM0003009(SPAC1142.04);EVM0003950(HAS1);EVM0004154(SPCC1672.07);EVM0004237(NOL6);EVM0004400(NOP7);EVM0004809(RRP12);EVM0004823(PNO1);EVM0005011(nop14);EVM0005075(wdr75);EVM0005418(dim1);EVM0006050(SPBC365.04c);EVM0006096(UTP10);EVM000714…
GO:0009127	purine nucleoside monophosphate biosynthetic process	30	71	0.0284949	0.779339	EVM0000693(tpiA);EVM0001639(purC);EVM0001642(gap1);EVM0001665(DAK);EVM0001800(AAH1);EVM0002779(atpD);EVM0002793(PDA1);EVM0002917(galT);EVM0003410(GND1);EVM0003539(pgk1);EVM0003720(UMAG_03851);EVM0003775(Eno);EVM0003792(pyrABCN);EVM0003900(ade3);EVM0004971(hisHF);EVM0005233(ATP5);EVM0005366(NACAD);EVM0005486(gpm1);EVM0005608(ATP17);EVM0005755(ATP4);EVM0006228(ADK1);EVM0006388(TIM11);EVM0006621(atp…	GO:0070051	fibrinogen binding	2	2	0.0999722	0.759704	EVM0005166(plyA);EVM0007228(AFUA_4G09580)	GO:0005875	microtubule associated complex	13	37	0.269058	0.998891	EVM0001018(bos1);EVM0001622(nudA);EVM0001842(KIN7L);EVM0002207(--);EVM0002957(KIF20B);EVM0003728(klp5);EVM0003850(ark1);EVM0005075(wdr75);EVM0005190(Dhc64C);EVM0005467(mdn1);EVM0005768(--);EVM0006463(bimC);EVM0007536(alp4)
GO:0009168	purine ribonucleoside monophosphate biosynthetic process	30	71	0.0284949	0.779339	EVM0000693(tpiA);EVM0001639(purC);EVM0001642(gap1);EVM0001665(DAK);EVM0001800(AAH1);EVM0002779(atpD);EVM0002793(PDA1);EVM0002917(galT);EVM0003410(GND1);EVM0003539(pgk1);EVM0003720(UMAG_03851);EVM0003775(Eno);EVM0003792(pyrABCN);EVM0003900(ade3);EVM0004971(hisHF);EVM0005233(ATP5);EVM0005366(NACAD);EVM0005486(gpm1);EVM0005608(ATP17);EVM0005755(ATP4);EVM0006228(ADK1);EVM0006388(TIM11);EVM0006621(atp…	GO:0070991	medium-chain-acyl-CoA dehydrogenase activity	2	2	0.0999722	0.759704	EVM0003910(CG12262);EVM0007368(ACAD10)	GO:0071011	precatalytic spliceosome	12	34	0.275269	0.998891	EVM0001944(At2g30000);EVM0002850(LSM3B);EVM0003351(LSM2);EVM0004218(SNRPD2);EVM0005268(--);EVM0005544(SNRPA);EVM0005727(SmE);EVM0006125(smg1);EVM0006171(LEA1);EVM0006742(SmD3);EVM0006819(SAP30BP);EVM0007681(PRP46)
GO:0001410	chlamydospore formation	6	9	0.029569	0.779339	EVM0000591(spn3);EVM0000916(palB);EVM0001605(cpr-8);EVM0002366(SCH9);EVM0003115(spn2);EVM0006710(RIM101)	GO:0072545	tyrosine binding	2	2	0.0999722	0.759704	EVM0001794(yars1);EVM0005337(tyrS)	GO:0005929	cilium	17	50	0.277501	0.998891	EVM0000051(PFDN5);EVM0002805(WRAP73);EVM0002957(KIF20B);EVM0003423(SPBC215.06c);EVM0003728(klp5);EVM0003812(cct8);EVM0003850(ark1);EVM0003950(HAS1);EVM0003981(nuf2);EVM0004348(--);EVM0004402(--);EVM0004729(--);EVM0005306(Pik3r4);EVM0005429(wdr5);EVM0005695(Mak);EVM0006177(pik3c3);EVM0006228(ADK1)
GO:0032187	actomyosin contractile ring localization	6	9	0.029569	0.779339	EVM0001578(ain1);EVM0002206(pom1);EVM0002442(--);EVM0003743(stt4);EVM0005112(Iqgap2);EVM0005979(pkcA)	GO:1990518	single-stranded 3'-5' DNA helicase activity	2	2	0.0999722	0.759704	EVM0002269(pfh1);EVM0002385(pfh1)	GO:0000015	phosphopyruvate hydratase complex	1	1	0.293088	0.998891	EVM0003775(Eno)
GO:0036214	contractile ring localization	6	9	0.029569	0.779339	EVM0001578(ain1);EVM0002206(pom1);EVM0002442(--);EVM0003743(stt4);EVM0005112(Iqgap2);EVM0005979(pkcA)	GO:1990814	DNA/DNA annealing activity	2	2	0.0999722	0.759704	EVM0006731(rhp54);EVM0007683(radC)	GO:0000333	telomerase catalytic core complex	1	1	0.293088	0.998891	EVM0003499(TERT)
GO:0044785	metaphase/anaphase transition of meiotic cell cycle	6	9	0.029569	0.779339	EVM0001943(BUB3);EVM0002587(mph1);EVM0003850(ark1);EVM0004711(mei2);EVM0006568(mad2);EVM0007331(slp1)	GO:2001070	starch binding	2	2	0.0999722	0.759704	EVM0002904(amyD);EVM0007156(--)	GO:0000801	central element	1	1	0.293088	0.998891	EVM0000807(--)
GO:1990758	mitotic sister chromatid biorientation	6	9	0.029569	0.779339	EVM0000352(--);EVM0001622(nudA);EVM0003928(--);EVM0005190(Dhc64C);EVM0005412(--);EVM0006889(dad3)	GO:0005216	ion channel activity	33	86	0.108762	0.759704	EVM0000005(FDD123);EVM0000437(cct1);EVM0000898(elf1);EVM0001093(fer6);EVM0001142(bfr1);EVM0001470(YVC1);EVM0001892(yidC);EVM0002135(SPBC16H5.08c);EVM0002624(SPAC20G4.01);EVM0002779(atpD);EVM0003007(--);EVM0003141(RLI1);EVM0003312(gpr89-b);EVM0003385(--);EVM0003786(--);EVM0003791(pi030);EVM0003955(YCF1);EVM0004073(--);EVM0004179(MID1);EVM0004219(FDD123);EVM0004221(YBT1);EVM0004318(pkd2);EVM0004812…	GO:0001533	cornified envelope	1	1	0.293088	0.998891	EVM0001359(prnB)
GO:0001656	metanephros development	3	3	0.0297048	0.779339	EVM0001070(PAT1);EVM0001887(atg8);EVM0006715(--)	GO:0004601	peroxidase activity	9	19	0.111118	0.759704	EVM0000827(GTT1);EVM0001186(PRDX2);EVM0001399(gst1);EVM0001641(kat);EVM0001756(cat-1);EVM0002030(ohr);EVM0005322(--);EVM0005624(PRX1);EVM0007220(DOT5)	GO:0001931	uropod	1	1	0.293088	0.998891	EVM0007546(myo2)
GO:0006041	glucosamine metabolic process	3	3	0.0297048	0.779339	EVM0002514(AGM1);EVM0002681(Os02g0717700);EVM0004212(SEC)	GO:0016857	racemase and epimerase activity, acting on carbohydrates and derivatives	12	27	0.111366	0.759704	EVM0001237(mat2b);EVM0001622(nudA);EVM0002122(HSD17B11);EVM0002951(PA1024);EVM0002999(SDR4);EVM0004506(UGE5);EVM0004574(ERG26);EVM0004619(RED2);EVM0005083(MDE1);EVM0005353(SPAC513.07);EVM0006352(SPAC3F10.09);EVM0007556(mug14)	GO:0002169	3-methylcrotonyl-CoA carboxylase complex, mitochondrial	1	1	0.293088	0.998891	EVM0007719(mccA)
GO:0007144	female meiosis I	3	3	0.0297048	0.779339	EVM0003850(ark1);EVM0004701(MLH3);EVM0005730(Trip13)	GO:0003989	acetyl-CoA carboxylase activity	7	14	0.118345	0.759704	EVM0001859(Mccc2);EVM0002631(cut6);EVM0003792(pyrABCN);EVM0004785(gcvH);EVM0006437(--);EVM0007474(lamA);EVM0007719(mccA)	GO:0005727	extrachromosomal circular DNA	1	1	0.293088	0.998891	EVM0003958(rad9)
GO:0009143	nucleoside triphosphate catabolic process	3	3	0.0297048	0.779339	EVM0000451(dut-1);EVM0001682(CNA03000);EVM0004271(Nudt15)	GO:0004764	shikimate 3-dehydrogenase (NADP+) activity	7	14	0.118345	0.759704	EVM0002680(yfmJ);EVM0003291(--);EVM0004064(aspB);EVM0004187(qa-3);EVM0004475(AASS);EVM0004602(fox-2);EVM0005318(CNBB3730)	GO:0005729	2-micrometer circle DNA	1	1	0.293088	0.998891	EVM0003958(rad9)
GO:0009146	purine nucleoside triphosphate catabolic process	3	3	0.0297048	0.779339	EVM0000451(dut-1);EVM0001682(CNA03000);EVM0004271(Nudt15)	GO:0004847	urea carboxylase activity	7	14	0.118345	0.759704	EVM0002631(cut6);EVM0003792(pyrABCN);EVM0004463(Dbt);EVM0004785(gcvH);EVM0005645(DBT);EVM0007474(lamA);EVM0007719(mccA)	GO:0005853	eukaryotic translation elongation factor 1 complex	1	1	0.293088	0.998891	EVM0005533(tef5)
GO:0009204	deoxyribonucleoside triphosphate catabolic process	3	3	0.0297048	0.779339	EVM0000451(dut-1);EVM0001682(CNA03000);EVM0004271(Nudt15)	GO:0016421	CoA carboxylase activity	7	14	0.118345	0.759704	EVM0001859(Mccc2);EVM0002631(cut6);EVM0003792(pyrABCN);EVM0004785(gcvH);EVM0006437(--);EVM0007474(lamA);EVM0007719(mccA)	GO:0009349	riboflavin synthase complex	1	1	0.293088	0.998891	EVM0005972(MGG_04626)
GO:0009217	purine deoxyribonucleoside triphosphate catabolic process	3	3	0.0297048	0.779339	EVM0000451(dut-1);EVM0001682(CNA03000);EVM0004271(Nudt15)	GO:0050567	glutaminyl-tRNA synthase (glutamine-hydrolyzing) activity	7	14	0.118345	0.759704	EVM0000350(ansZ);EVM0001079(amdS);EVM0002602(gatA);EVM0003288(amdS);EVM0003671(GATA);EVM0004147(amdS);EVM0005398(atzF)	GO:0009361	succinate-CoA ligase complex (ADP-forming)	1	1	0.293088	0.998891	EVM0007650(tca-9)
GO:0030193	regulation of blood coagulation	3	3	0.0297048	0.779339	EVM0002332(SPBC725.05c);EVM0003671(GATA);EVM0003775(Eno)	GO:0015081	sodium ion transmembrane transporter activity	13	30	0.119197	0.759704	EVM0000204(pho-4);EVM0001470(YVC1);EVM0002631(cut6);EVM0003801(CPX);EVM0004463(Dbt);EVM0004785(gcvH);EVM0004891(mdm28);EVM0005645(DBT);EVM0007425(DUR3);EVM0007447(--);EVM0007448(sod22);EVM0007474(lamA);EVM0007719(mccA)	GO:0009426	bacterial-type flagellum basal body, distal rod	1	1	0.293088	0.998891	EVM0006579(--)
GO:0030543	2-micrometer plasmid partitioning	3	3	0.0297048	0.779339	EVM0002961(BIM1);EVM0003958(rad9);EVM0006463(bimC)	GO:0000107	imidazoleglycerol-phosphate synthase activity	5	9	0.119765	0.759704	EVM0003792(pyrABCN);EVM0004971(hisHF);EVM0006352(SPAC3F10.09);EVM0006838(PDX1);EVM0006913(pabAB)	GO:0009428	bacterial-type flagellum basal body, distal rod, P ring	1	1	0.293088	0.998891	EVM0006579(--)
GO:0031567	mitotic cell size control checkpoint signaling	3	3	0.0297048	0.779339	EVM0002206(pom1);EVM0002442(--);EVM0005581(cdc13)	GO:0004039	allophanate hydrolase activity	5	9	0.119765	0.759704	EVM0001079(amdS);EVM0002602(gatA);EVM0003288(amdS);EVM0004147(amdS);EVM0005398(atzF)	GO:0009429	bacterial-type flagellum basal body, proximal rod	1	1	0.293088	0.998891	EVM0005486(gpm1)
GO:0034059	response to anoxia	3	3	0.0297048	0.779339	EVM0006568(mad2);EVM0006646(--);EVM0006710(RIM101)	GO:0000287	magnesium ion binding	31	81	0.120767	0.759704	EVM0000333(PUDP);EVM0000451(dut-1);EVM0000512(CIPK28);EVM0000915(LEU2);EVM0001273(HIS1);EVM0001416(FMN1);EVM0001875(MEF1);EVM0002043(qutG);EVM0002052(ndk-1);EVM0002336(OsI_16936);EVM0002514(AGM1);EVM0002930(--);EVM0003276(ptf1);EVM0003277(--);EVM0003775(Eno);EVM0004148(GSH2);EVM0004263(PDC5);EVM0004884(fasA);EVM0005083(MDE1);EVM0005164(FAS1);EVM0005228(lys12);EVM0005316(idh2);EVM0005328(Psat1);EV…	GO:0009539	photosystem II reaction center	1	1	0.293088	0.998891	EVM0007229(--)
GO:0034503	protein localization to nucleolar rDNA repeats	3	3	0.0297048	0.779339	EVM0002697(RPD3);EVM0003850(ark1);EVM0005768(--)	GO:0016861	intramolecular oxidoreductase activity, interconverting aldoses and ketoses	10	22	0.122789	0.759704	EVM0000693(tpiA);EVM0001101(SPBC19F5.04);EVM0002936(pmi1);EVM0003112(MRI1);EVM0004858(MAN1);EVM0004971(hisHF);EVM0005309(MPG1);EVM0006166(MAN1);EVM0006352(SPAC3F10.09);EVM0006838(PDX1)	GO:0014802	terminal cisterna	1	1	0.293088	0.998891	EVM0004012(FKBP1)
GO:0043981	histone H4-K5 acetylation	3	3	0.0297048	0.779339	EVM0002026(HAT1);EVM0004212(SEC);EVM0005429(wdr5)	GO:0015631	tubulin binding	34	90	0.125533	0.759704	EVM0000051(PFDN5);EVM0000352(--);EVM0000453(--);EVM0000532(--);EVM0001622(nudA);EVM0001842(KIN7L);EVM0001887(atg8);EVM0002052(ndk-1);EVM0002435(--);EVM0002473(TBCB);EVM0002524(SPAC23C4.09c);EVM0002637(GIM3);EVM0002957(KIF20B);EVM0002961(BIM1);EVM0003529(apsA);EVM0003555(POLL);EVM0003728(klp5);EVM0003928(--);EVM0003991(GPHN);EVM0004165(--);EVM0004355(atg11);EVM0005075(wdr75);EVM0005118(--);EVM0005…	GO:0016010	dystrophin-associated glycoprotein complex	1	1	0.293088	0.998891	EVM0004606(GIR2)
GO:0043982	histone H4-K8 acetylation	3	3	0.0297048	0.779339	EVM0002026(HAT1);EVM0004212(SEC);EVM0005429(wdr5)	GO:0051537	2 iron, 2 sulfur cluster binding	14	33	0.126079	0.759704	EVM0000616(nuo-24);EVM0000976(GRX5);EVM0002740(bioB);EVM0003059(GRX1);EVM0003303(FH);EVM0003671(GATA);EVM0004495(SPAC8C9.11);EVM0004771(grx4);EVM0004814(COX15);EVM0005737(--);EVM0006130(ISU1);EVM0006953(MFDX1);EVM0007301(mia40);EVM0007643(yeaW)	GO:0016611	iron-iron nitrogenase complex	1	1	0.293088	0.998891	EVM0005377(GET3)
GO:0045167	asymmetric protein localization involved in cell fate determination	3	3	0.0297048	0.779339	EVM0000512(CIPK28);EVM0002005(B11B22.010);EVM0003850(ark1)	GO:0016836	hydro-lyase activity	37	99	0.129392	0.759704	EVM0000088(--);EVM0000111(auh);EVM0000185(Ppox);EVM0000545(CBF5);EVM0000799(sidH);EVM0001237(mat2b);EVM0001421(YKL071W);EVM0001729(SPAC1A6.10);EVM0002336(OsI_16936);EVM0002728(TRA1);EVM0002842(--);EVM0002939(ECI1);EVM0002999(SDR4);EVM0003662(PA1538);EVM0003775(Eno);EVM0004008(rluD);EVM0004214(mtcA1);EVM0004227(PGR);EVM0004506(UGE5);EVM0004574(ERG26);EVM0004602(fox-2);EVM0004619(RED2);EVM0004870(e…	GO:0017177	glucosidase II complex	1	1	0.293088	0.998891	EVM0005245(gls2)
GO:0046950	cellular ketone body metabolic process	3	3	0.0297048	0.779339	EVM0001070(PAT1);EVM0004079(HMGCL);EVM0005285(OXCT1)	GO:0016667	oxidoreductase activity, acting on a sulfur group of donors	40	108	0.132514	0.759704	EVM0000066(UMAG_11400);EVM0000712(txl1);EVM0000843(CPR);EVM0000976(GRX5);EVM0001023(At5g07800);EVM0001059(MSY001_2108);EVM0001429(nahG);EVM0001525(--);EVM0001729(SPAC1A6.10);EVM0001864(FRO6);EVM0002031(sA);EVM0002381(mobA);EVM0003059(GRX1);EVM0003291(--);EVM0003539(pgk1);EVM0003617(plp1);EVM0003662(PA1538);EVM0003834(YUC11);EVM0003879(TXN);EVM0003951(MSY001_2108);EVM0003957(fer8);EVM0004064(aspB)…	GO:0019034	viral replication complex	1	1	0.293088	0.998891	EVM0003743(stt4)
GO:0050818	regulation of coagulation	3	3	0.0297048	0.779339	EVM0002332(SPBC725.05c);EVM0003671(GATA);EVM0003775(Eno)	GO:0016407	acetyltransferase activity	42	114	0.134252	0.759704	EVM0000264(metE);EVM0000325(--);EVM0000693(tpiA);EVM0001070(PAT1);EVM0001084(moeA);EVM0001321(RVB1);EVM0001557(--);EVM0001933(ARG2);EVM0001938(bioF);EVM0002026(HAT1);EVM0002063(--);EVM0002070(--);EVM0002243(naa20);EVM0002681(Os02g0717700);EVM0003988(--);EVM0004051(MPR1);EVM0004212(SEC);EVM0004224(Acaa1a);EVM0004463(Dbt);EVM0004884(fasA);EVM0005036(SPBC13G1.02);EVM0005065(--);EVM0005176(--);EVM000…	GO:0019812	type I site-specific deoxyribonuclease complex	1	1	0.293088	0.998891	EVM0003321(Ercc6l2)
GO:0051512	positive regulation of unidimensional cell growth	3	3	0.0297048	0.779339	EVM0000998(ARF6);EVM0002206(pom1);EVM0002442(--)	GO:0004838	L-tyrosine:2-oxoglutarate aminotransferase activity	8	17	0.134553	0.759704	EVM0000027(his3);EVM0001077(MET17);EVM0001604(SPAC56E4.03);EVM0003123(tdiD);EVM0003168(aat2);EVM0004504(gliI);EVM0005788(met17);EVM0007424(SPAC56E4.03)	GO:0030287	cell wall-bounded periplasmic space	1	1	0.293088	0.998891	EVM0000158(ARB_03719)
GO:0051518	positive regulation of bipolar cell growth	3	3	0.0297048	0.779339	EVM0000998(ARF6);EVM0002206(pom1);EVM0002442(--)	GO:0070547	L-tyrosine aminotransferase activity	8	17	0.134553	0.759704	EVM0000027(his3);EVM0001077(MET17);EVM0001604(SPAC56E4.03);EVM0003123(tdiD);EVM0003168(aat2);EVM0004504(gliI);EVM0005788(met17);EVM0007424(SPAC56E4.03)	GO:0030958	RITS complex	1	1	0.293088	0.998891	EVM0004988(ago2)
GO:0051519	activation of bipolar cell growth	3	3	0.0297048	0.779339	EVM0000998(ARF6);EVM0002206(pom1);EVM0002442(--)	GO:0015439	ABC-type heme transporter activity	16	39	0.137545	0.759704	EVM0000366(atrB);EVM0000898(elf1);EVM0001093(fer6);EVM0001142(bfr1);EVM0002135(SPBC16H5.08c);EVM0002624(SPAC20G4.01);EVM0003115(spn2);EVM0003141(RLI1);EVM0003449(ADP1);EVM0003955(YCF1);EVM0004221(YBT1);EVM0004969(abcd1);EVM0005467(mdn1);EVM0005962(fer6);EVM0007100(ABCG12);EVM0007373(atrF)	GO:0031254	cell trailing edge	1	1	0.293088	0.998891	EVM0007546(myo2)
GO:0070550	rDNA condensation	3	3	0.0297048	0.779339	EVM0001552(cut3);EVM0003958(rad9);EVM0007433(YCG1)	GO:0003985	acetyl-CoA C-acetyltransferase activity	6	12	0.145038	0.759704	EVM0001070(PAT1);EVM0004224(Acaa1a);EVM0004884(fasA);EVM0005231(Acaa1b);EVM0007108(Acaa1b);EVM0007650(tca-9)	GO:0031302	intrinsic component of endosome membrane	1	1	0.293088	0.998891	EVM0004068(TLG2)
GO:0070650	actin filament bundle distribution	3	3	0.0297048	0.779339	EVM0001578(ain1);EVM0005112(Iqgap2);EVM0006964(MYO2A)	GO:0003988	acetyl-CoA C-acyltransferase activity	6	12	0.145038	0.759704	EVM0001070(PAT1);EVM0004224(Acaa1a);EVM0004884(fasA);EVM0005231(Acaa1b);EVM0007108(Acaa1b);EVM0007650(tca-9)	GO:0031303	integral component of endosome membrane	1	1	0.293088	0.998891	EVM0004068(TLG2)
GO:0070787	conidiophore development	3	3	0.0297048	0.779339	EVM0001622(nudA);EVM0004558(abaA);EVM0005190(Dhc64C)	GO:0015926	glucosidase activity	6	12	0.145038	0.759704	EVM0000158(ARB_03719);EVM0000452(exgB);EVM0002247(PGUG_02777);EVM0002904(amyD);EVM0005245(gls2);EVM0006504(SSO2)	GO:0031431	Dbf4-dependent protein kinase complex	1	1	0.293088	0.998891	EVM0002620(hsk1)
GO:1900046	regulation of hemostasis	3	3	0.0297048	0.779339	EVM0002332(SPBC725.05c);EVM0003671(GATA);EVM0003775(Eno)	GO:0022884	macromolecule transmembrane transporter activity	25	65	0.145267	0.759704	EVM0000366(atrB);EVM0000467(tim23);EVM0000898(elf1);EVM0001093(fer6);EVM0001142(bfr1);EVM0001462(SEC61G);EVM0001501(EGH1);EVM0001661(TIM54);EVM0002135(SPBC16H5.08c);EVM0002624(SPAC20G4.01);EVM0003141(RLI1);EVM0003415(tim17);EVM0003421(SYG1);EVM0003449(ADP1);EVM0003583(TIM8);EVM0003955(YCF1);EVM0004221(YBT1);EVM0004542(TIM44);EVM0004731(SBH1);EVM0004969(abcd1);EVM0005232(sec-61);EVM0005962(fer6);E…	GO:0031527	filopodium membrane	1	1	0.293088	0.998891	EVM0000998(ARF6)
GO:1900437	regulation of filamentous growth of a population of unicellular organisms in response to chemical stimulus	3	3	0.0297048	0.779339	EVM0002118(--);EVM0002366(SCH9);EVM0006710(RIM101)	GO:0008483	transaminase activity	18	45	0.146624	0.759704	EVM0000027(his3);EVM0000494(asn1);EVM0001077(MET17);EVM0001604(SPAC56E4.03);EVM0003123(tdiD);EVM0003168(aat2);EVM0003671(GATA);EVM0003792(pyrABCN);EVM0004504(gliI);EVM0004932(GFA1);EVM0005093(GPT1);EVM0005204(atnJ);EVM0005328(Psat1);EVM0005788(met17);EVM0005879(otaA);EVM0006722(TRP2);EVM0006913(pabAB);EVM0007424(SPAC56E4.03)	GO:0031673	H zone	1	1	0.293088	0.998891	EVM0007552(ENA2)
GO:1901074	regulation of engulfment of apoptotic cell	3	3	0.0297048	0.779339	EVM0000405(CYT1);EVM0002052(ndk-1);EVM0006177(pik3c3)	GO:0015035	protein-disulfide reductase activity	26	68	0.147461	0.759704	EVM0000066(UMAG_11400);EVM0000712(txl1);EVM0000976(GRX5);EVM0001525(--);EVM0002031(sA);EVM0002381(mobA);EVM0003059(GRX1);EVM0003539(pgk1);EVM0003662(PA1538);EVM0003834(YUC11);EVM0003879(TXN);EVM0003951(MSY001_2108);EVM0003957(fer8);EVM0004064(aspB);EVM0004173(NGR_a03290);EVM0004690(moxY);EVM0004771(grx4);EVM0004816(png-1);EVM0005993(ero-1);EVM0006143(mobA);EVM0006401(hmt2);EVM0006471(osm1);EVM000…	GO:0031977	thylakoid lumen	1	1	0.293088	0.998891	EVM0002779(atpD)
GO:1902224	ketone body metabolic process	3	3	0.0297048	0.779339	EVM0001070(PAT1);EVM0004079(HMGCL);EVM0005285(OXCT1)	GO:0003862	3-isopropylmalate dehydrogenase activity	4	7	0.147928	0.759704	EVM0000878(ttuC');EVM0000915(LEU2);EVM0005228(lys12);EVM0005316(idh2)	GO:0032116	SMC loading complex	1	1	0.293088	0.998891	EVM0003958(rad9)
GO:1903479	mitotic actomyosin contractile ring assembly actin filament organization	3	3	0.0297048	0.779339	EVM0001578(ain1);EVM0004401(cdc4);EVM0005112(Iqgap2)	GO:0004157	dihydropyrimidinase activity	4	7	0.147928	0.759704	EVM0000621(LAF3);EVM0000869(PYD2);EVM0003792(pyrABCN);EVM0004686(DAL1)	GO:0032144	4-aminobutyrate transaminase complex	1	1	0.293088	0.998891	EVM0003671(GATA)
GO:2000073	regulation of cytokinesis, site selection	3	3	0.0297048	0.779339	EVM0001447(--);EVM0002206(pom1);EVM0002442(--)	GO:0004448	isocitrate dehydrogenase activity	4	7	0.147928	0.759704	EVM0000878(ttuC');EVM0000915(LEU2);EVM0005228(lys12);EVM0005316(idh2)	GO:0032807	DNA ligase IV complex	1	1	0.293088	0.998891	EVM0005670(LIG4)
GO:2000273	positive regulation of signaling receptor activity	3	3	0.0297048	0.779339	EVM0002568(bud31);EVM0004606(GIR2);EVM0007138(djr-1.1)	GO:0004450	isocitrate dehydrogenase (NADP+) activity	4	7	0.147928	0.759704	EVM0000878(ttuC');EVM0000915(LEU2);EVM0005228(lys12);EVM0005316(idh2)	GO:0032982	myosin filament	1	1	0.293088	0.998891	EVM0007546(myo2)
GO:2000425	regulation of apoptotic cell clearance	3	3	0.0297048	0.779339	EVM0000405(CYT1);EVM0002052(ndk-1);EVM0006177(pik3c3)	GO:0008883	glutamyl-tRNA reductase activity	4	7	0.147928	0.759704	EVM0002180(NDUFA5);EVM0004475(AASS);EVM0005318(CNBB3730);EVM0006138(BDH1)	GO:0033107	Cvt vesicle	1	1	0.293088	0.998891	EVM0001887(atg8)
GO:2000825	positive regulation of androgen receptor activity	3	3	0.0297048	0.779339	EVM0002568(bud31);EVM0004606(GIR2);EVM0007138(djr-1.1)	GO:0035173	histone kinase activity	4	7	0.147928	0.759704	EVM0002134(bub1);EVM0002615(TEL1);EVM0003850(ark1);EVM0007700(hrk1)	GO:0033110	Cvt vesicle membrane	1	1	0.293088	0.998891	EVM0001887(atg8)
GO:0043936	asexual sporulation resulting in formation of a cellular spore	9	16	0.0313987	0.818099	EVM0000591(spn3);EVM0000916(palB);EVM0001605(cpr-8);EVM0001887(atg8);EVM0002366(SCH9);EVM0003115(spn2);EVM0003741(alp2);EVM0004558(abaA);EVM0006710(RIM101)	GO:0042562	hormone binding	4	7	0.147928	0.759704	EVM0001709(lace1b);EVM0003312(gpr89-b);EVM0003385(--);EVM0004731(SBH1)	GO:0033167	ARC complex	1	1	0.293088	0.998891	EVM0004988(ago2)
GO:0046834	lipid phosphorylation	9	16	0.0313987	0.818099	EVM0001608(FAB1);EVM0002043(qutG);EVM0002133(lsb6);EVM0002615(TEL1);EVM0003743(stt4);EVM0003964(AN1769);EVM0005306(Pik3r4);EVM0005935(its3);EVM0006177(pik3c3)	GO:0047733	CDP-glucose 4,6-dehydratase activity	4	7	0.147928	0.759704	EVM0001237(mat2b);EVM0004506(UGE5);EVM0004574(ERG26);EVM0005353(SPAC513.07)	GO:0033551	monopolin complex	1	1	0.293088	0.998891	EVM0003748(hhp1)
GO:1902652	secondary alcohol metabolic process	24	55	0.0316683	0.822288	EVM0000367(ERG9);EVM0000466(Sc5d);EVM0000843(CPR);EVM0000863(mvd);EVM0000878(ttuC');EVM0000915(LEU2);EVM0001019(ERG11);EVM0001480(PMK);EVM0001495(CYB5R4);EVM0001503(ERG28);EVM0001548(ERG7);EVM0002872(erg6);EVM0003277(--);EVM0004263(PDC5);EVM0004934(erg24);EVM0005219(erg-1);EVM0005228(lys12);EVM0005316(idh2);EVM0005395(Npc1b);EVM0005546(ERG1);EVM0006124(FPS1);EVM0006490(ERG4);EVM0007212(EPHX2);EVM…	GO:0051010	microtubule plus-end binding	4	7	0.147928	0.759704	EVM0000352(--);EVM0002961(BIM1);EVM0003928(--);EVM0005412(--)	GO:0034064	Tor2-Mei2-Ste11 complex	1	1	0.293088	0.998891	EVM0004711(mei2)
GO:0007005	mitochondrion organization	96	264	0.0318523	0.824233	EVM0000061(AIM25);EVM0000066(UMAG_11400);EVM0000154(mus-18);EVM0000243(--);EVM0000324(PHB2);EVM0000433(tam41);EVM0000467(tim23);EVM0000474(DNAJC11);EVM0000487(OCT1);EVM0000528(psd1);EVM0000544(--);EVM0000597(TAZ);EVM0000703(qcr7);EVM0000722(--);EVM0001012(CLU1);EVM0001052(ssb);EVM0001141(ATG2);EVM0001253(FOXD4L1);EVM0001297(PET191);EVM0001353(REV3);EVM0001393(--);EVM0001514(phb1);EVM0001545(--);E…	GO:0070567	cytidylyltransferase activity	4	7	0.147928	0.759704	EVM0000433(tam41);EVM0001084(moeA);EVM0005036(SPBC13G1.02);EVM0005309(MPG1)	GO:0035059	RCAF complex	1	1	0.293088	0.998891	EVM0003405(ASF1)
GO:0009124	nucleoside monophosphate biosynthetic process	46	117	0.0325608	0.82964	EVM0000066(UMAG_11400);EVM0000333(PUDP);EVM0000451(dut-1);EVM0000693(tpiA);EVM0001075(TMP1);EVM0001416(FMN1);EVM0001639(purC);EVM0001642(gap1);EVM0001665(DAK);EVM0001729(SPAC1A6.10);EVM0001761(Uckl1);EVM0001800(AAH1);EVM0002381(mobA);EVM0002779(atpD);EVM0002793(PDA1);EVM0002917(galT);EVM0003410(GND1);EVM0003482(--);EVM0003539(pgk1);EVM0003662(PA1538);EVM0003720(UMAG_03851);EVM0003775(Eno);EVM0003…	GO:0015116	sulfate transmembrane transporter activity	19	48	0.15046	0.759704	EVM0000366(atrB);EVM0000898(elf1);EVM0001058(SPAC869.05c);EVM0001093(fer6);EVM0001142(bfr1);EVM0001747(DIC1);EVM0002135(SPBC16H5.08c);EVM0002624(SPAC20G4.01);EVM0002901(bms1);EVM0003141(RLI1);EVM0003449(ADP1);EVM0003955(YCF1);EVM0003999(YPR003C);EVM0004221(YBT1);EVM0004969(abcd1);EVM0005962(fer6);EVM0007100(ABCG12);EVM0007243(SPAC869.05c);EVM0007373(atrF)	GO:0035323	male germline ring canal	1	1	0.293088	0.998891	EVM0002957(KIF20B)
GO:0016114	terpenoid biosynthetic process	21	47	0.03265	0.82964	EVM0000066(UMAG_11400);EVM0000185(Ppox);EVM0000933(nagX);EVM0001023(At5g07800);EVM0001429(nahG);EVM0001480(PMK);EVM0001548(ERG7);EVM0002793(PDA1);EVM0003291(--);EVM0003662(PA1538);EVM0003834(YUC11);EVM0004064(aspB);EVM0004173(NGR_a03290);EVM0006124(FPS1);EVM0006143(mobA);EVM0006471(osm1);EVM0006801(BCKDHA);EVM0006876(FAO3);EVM0006960(al-1);EVM0007109(THR1);EVM0007299(hcs1)	GO:0016835	carbon-oxygen lyase activity	56	157	0.154273	0.759704	EVM0000088(--);EVM0000111(auh);EVM0000185(Ppox);EVM0000325(--);EVM0000545(CBF5);EVM0000622(pip);EVM0000716(--);EVM0000799(sidH);EVM0001077(MET17);EVM0001201(YHR112C);EVM0001237(mat2b);EVM0001421(YKL071W);EVM0001548(ERG7);EVM0001729(SPAC1A6.10);EVM0002155(MT1988);EVM0002336(OsI_16936);EVM0002511(--);EVM0002728(TRA1);EVM0002842(--);EVM0002939(ECI1);EVM0002989(--);EVM0002999(SDR4);EVM0003153(--);EVM…	GO:0035517	PR-DUB complex	1	1	0.293088	0.998891	EVM0001468(UCH2)
GO:0009215	purine deoxyribonucleoside triphosphate metabolic process	5	7	0.0330141	0.82964	EVM0000451(dut-1);EVM0001682(CNA03000);EVM0004271(Nudt15);EVM0006228(ADK1);EVM0006691(ADK)	GO:0015297	antiporter activity	21	54	0.157005	0.759704	EVM0000644(--);EVM0000908(VCX1);EVM0000999(HI_0418);EVM0001747(DIC1);EVM0002321(aac);EVM0002830(kha1);EVM0003712(thi9);EVM0003753(--);EVM0004061(inda1);EVM0004359(vcx1);EVM0004891(mdm28);EVM0004938(PXN);EVM0005227(--);EVM0005395(Npc1b);EVM0005633(asR1);EVM0006001(dbaD);EVM0006048(asaE);EVM0006414(BAT1);EVM0007034(aac);EVM0007447(--);EVM0007448(sod22)	GO:0035976	transcription factor AP-1 complex	1	1	0.293088	0.998891	EVM0004170(atf1)
GO:0010032	meiotic chromosome condensation	5	7	0.0330141	0.82964	EVM0001377(RAD51);EVM0001552(cut3);EVM0003432(cnd2);EVM0005869(cnd1);EVM0007433(YCG1)	GO:0016410	N-acyltransferase activity	32	86	0.157254	0.759704	EVM0000693(tpiA);EVM0001084(moeA);EVM0001321(RVB1);EVM0001557(--);EVM0001933(ARG2);EVM0001938(bioF);EVM0002026(HAT1);EVM0002063(--);EVM0002070(--);EVM0002243(naa20);EVM0002654(SPAC26A3.11);EVM0002681(Os02g0717700);EVM0003988(--);EVM0004051(MPR1);EVM0004212(SEC);EVM0005036(SPBC13G1.02);EVM0005065(--);EVM0005176(--);EVM0005309(MPG1);EVM0005506(ats1);EVM0006122(--);EVM0006330(--);EVM0006367(--);EVM0…	GO:0036087	glutathione synthase complex	1	1	0.293088	0.998891	EVM0004148(GSH2)
GO:0019673	GDP-mannose metabolic process	5	7	0.0330141	0.82964	EVM0003596(pmm1);EVM0004858(MAN1);EVM0005036(SPBC13G1.02);EVM0005309(MPG1);EVM0006166(MAN1)	GO:0015491	cation:cation antiporter activity	10	23	0.158304	0.759704	EVM0000908(VCX1);EVM0002830(kha1);EVM0003712(thi9);EVM0003753(--);EVM0004061(inda1);EVM0004359(vcx1);EVM0004891(mdm28);EVM0005395(Npc1b);EVM0007447(--);EVM0007448(sod22)	GO:0036398	TCR signalosome	1	1	0.293088	0.998891	EVM0000512(CIPK28)
GO:0036171	filamentous growth of a population of unicellular organisms in response to chemical stimulus	5	7	0.0330141	0.82964	EVM0000528(psd1);EVM0002118(--);EVM0002366(SCH9);EVM0005546(ERG1);EVM0006710(RIM101)	GO:0015562	efflux transmembrane transporter activity	10	23	0.158304	0.759704	EVM0001727(crnA);EVM0002000(mfs1);EVM0003421(SYG1);EVM0005157(MTPC3);EVM0005395(Npc1b);EVM0005633(asR1);EVM0006097(pho-5);EVM0006267(ITP1);EVM0006990(--);EVM0007666(MTP2)	GO:0036502	Derlin-1-VIMP complex	1	1	0.293088	0.998891	EVM0000448(DER2.1)
GO:1903341	regulation of meiotic DNA double-strand break formation	5	7	0.0330141	0.82964	EVM0001919(--);EVM0002620(hsk1);EVM0005429(wdr5);EVM0005869(cnd1);EVM0007433(YCG1)	GO:0015412	ABC-type molybdate transporter activity	15	37	0.16016	0.759704	EVM0000366(atrB);EVM0000898(elf1);EVM0001093(fer6);EVM0001142(bfr1);EVM0002135(SPBC16H5.08c);EVM0002624(SPAC20G4.01);EVM0002901(bms1);EVM0003141(RLI1);EVM0003449(ADP1);EVM0003955(YCF1);EVM0004221(YBT1);EVM0004969(abcd1);EVM0005962(fer6);EVM0007100(ABCG12);EVM0007373(atrF)	GO:0039641	viral inner membrane	1	1	0.293088	0.998891	EVM0004706(--)
GO:0016233	telomere capping	11	21	0.0330915	0.82964	EVM0000370(bimB);EVM0000750(--);EVM0001085(nek2);EVM0001891(SPBC4F6.14);EVM0002615(TEL1);EVM0003457(pso2);EVM0004803(HHT2);EVM0004857(pol12);EVM0005063(HHT2);EVM0006375(HHT2);EVM0006990(--)	GO:0016668	oxidoreductase activity, acting on a sulfur group of donors, NAD(P) as acceptor	23	60	0.162324	0.759704	EVM0000066(UMAG_11400);EVM0000712(txl1);EVM0000843(CPR);EVM0001729(SPAC1A6.10);EVM0002381(mobA);EVM0003291(--);EVM0003539(pgk1);EVM0003662(PA1538);EVM0003834(YUC11);EVM0003879(TXN);EVM0003951(MSY001_2108);EVM0003957(fer8);EVM0004064(aspB);EVM0004173(NGR_a03290);EVM0004690(moxY);EVM0004816(png-1);EVM0005546(ERG1);EVM0006143(mobA);EVM0006401(hmt2);EVM0006471(osm1);EVM0006876(FAO3);EVM0006921(ktnD);…	GO:0043203	axon hillock	1	1	0.293088	0.998891	EVM0003850(ark1)
GO:0002673	regulation of acute inflammatory response	4	5	0.0345866	0.82964	EVM0001514(phb1);EVM0005322(--);EVM0007138(djr-1.1);EVM0007228(AFUA_4G09580)	GO:0016798	hydrolase activity, acting on glycosyl bonds	38	104	0.163015	0.759704	EVM0000158(ARB_03719);EVM0000169(At3g47830);EVM0000382(abnA);EVM0000452(exgB);EVM0000693(tpiA);EVM0001111(eglD);EVM0001280(ung1);EVM0001501(EGH1);EVM0001809(MANP);EVM0002062(MUTYH);EVM0002247(PGUG_02777);EVM0002369(--);EVM0002636(crf2);EVM0002708(pcn1);EVM0002904(amyD);EVM0002993(GRP);EVM0003039(--);EVM0003045(SPAC4H3.03c);EVM0003461(glcA);EVM0003469(CNB1);EVM0003564(SPBC21B10.07);EVM0004043(amyS…	GO:0043626	PCNA complex	1	1	0.293088	0.998891	EVM0002708(pcn1)
GO:0006047	UDP-N-acetylglucosamine metabolic process	4	5	0.0345866	0.82964	EVM0000952(Uap1);EVM0002514(AGM1);EVM0002681(Os02g0717700);EVM0004212(SEC)	GO:0016597	amino acid binding	7	15	0.163712	0.759704	EVM0001794(yars1);EVM0001933(ARG2);EVM0003792(pyrABCN);EVM0004148(GSH2);EVM0005337(tyrS);EVM0006672(POX2);EVM0007042(arg1)	GO:0044094	host cell nuclear part	1	1	0.293088	0.998891	EVM0003743(stt4)
GO:0006108	malate metabolic process	4	5	0.0345866	0.82964	EVM0002654(SPAC26A3.11);EVM0003512(MDH1);EVM0004922(malS);EVM0007248(FUMR)	GO:0030983	mismatched DNA binding	7	15	0.163712	0.759704	EVM0000154(mus-18);EVM0001076(--);EVM0002062(MUTYH);EVM0002708(pcn1);EVM0003092(Msh5);EVM0004701(MLH3);EVM0006437(--)	GO:0044214	spanning component of plasma membrane	1	1	0.293088	0.998891	EVM0005395(Npc1b)
GO:0007120	axial cellular bud site selection	4	5	0.0345866	0.82964	EVM0002362(ste6);EVM0005026(rap1b);EVM0005856(--);EVM0006142(AXL2)	GO:0016790	thiolester hydrolase activity	16	40	0.164968	0.759704	EVM0000111(auh);EVM0000325(--);EVM0000464(--);EVM0000799(sidH);EVM0001053(Aldh6a1);EVM0002284(ppt-1);EVM0002754(Acot8);EVM0002939(ECI1);EVM0003504(SPCC777.06c);EVM0003538(CNBF2260);EVM0004227(PGR);EVM0004870(ech-6);EVM0005388(SPBC31F10.02);EVM0005470(ach1);EVM0006229(--);EVM0006788(hibch)	GO:0044295	axonal growth cone	1	1	0.293088	0.998891	EVM0007441(Bzw2)
GO:0019636	phosphonoacetate metabolic process	4	5	0.0345866	0.82964	EVM0000333(PUDP);EVM0001180(hxpA);EVM0002332(SPBC725.05c);EVM0005986(hxpA)	GO:0051087	chaperone binding	16	40	0.164968	0.759704	EVM0000210(Dnajc3);EVM0000453(--);EVM0001528(--);EVM0001675(--);EVM0002637(GIM3);EVM0003196(SPAC2E1P5.03);EVM0003499(TERT);EVM0004417(hsp10);EVM0004542(TIM44);EVM0004543(mge1);EVM0004855(AN6010);EVM0004938(PXN);EVM0005151(--);EVM0006617(--);EVM0007277(TTC1);EVM0007399(TIM10)	GO:0044545	NSL complex	1	1	0.293088	0.998891	EVM0005429(wdr5)
GO:0030497	fatty acid elongation	4	5	0.0345866	0.82964	EVM0001370(ELO2);EVM0002167(SPBC646.07c);EVM0005415(SPBC19C2.15c);EVM0007149(CC1G_02019)	GO:0047134	protein-disulfide reductase (NAD(P)) activity	18	46	0.172933	0.759704	EVM0000066(UMAG_11400);EVM0000712(txl1);EVM0002381(mobA);EVM0003539(pgk1);EVM0003662(PA1538);EVM0003834(YUC11);EVM0003879(TXN);EVM0003951(MSY001_2108);EVM0003957(fer8);EVM0004064(aspB);EVM0004173(NGR_a03290);EVM0004690(moxY);EVM0004816(png-1);EVM0006143(mobA);EVM0006401(hmt2);EVM0006471(osm1);EVM0006921(ktnD);EVM0006960(al-1)	GO:0044796	DNA polymerase processivity factor complex	1	1	0.293088	0.998891	EVM0002708(pcn1)
GO:0030653	beta-lactam antibiotic metabolic process	4	5	0.0345866	0.82964	EVM0000916(palB);EVM0001605(cpr-8);EVM0003399(--);EVM0004991(lcsA)	GO:0004553	hydrolase activity, hydrolyzing O-glycosyl compounds	30	81	0.174409	0.759704	EVM0000158(ARB_03719);EVM0000382(abnA);EVM0000452(exgB);EVM0000693(tpiA);EVM0001111(eglD);EVM0001501(EGH1);EVM0001809(MANP);EVM0002247(PGUG_02777);EVM0002369(--);EVM0002636(crf2);EVM0002904(amyD);EVM0002993(GRP);EVM0003039(--);EVM0003045(SPAC4H3.03c);EVM0003461(glcA);EVM0003469(CNB1);EVM0003564(SPBC21B10.07);EVM0004043(amyS);EVM0004076(--);EVM0004931(csn);EVM0004975(MNS1);EVM0005245(gls2);EVM0005…	GO:0046536	dosage compensation complex	1	1	0.293088	0.998891	EVM0005869(cnd1)
GO:0030654	beta-lactam antibiotic biosynthetic process	4	5	0.0345866	0.82964	EVM0000916(palB);EVM0001605(cpr-8);EVM0003399(--);EVM0004991(lcsA)	GO:0038023	signaling receptor activity	12	29	0.174637	0.759704	EVM0000448(DER2.1);EVM0002179(SHO1);EVM0003421(SYG1);EVM0004902(SEC62);EVM0005062(--);EVM0005219(erg-1);EVM0005714(SPCC757.13);EVM0006753(BAR1);EVM0006914(--);EVM0007131(--);EVM0007447(--);EVM0007649(IGF2R)	GO:0046691	intracellular canaliculus	1	1	0.293088	0.998891	EVM0000760(AQY1)
GO:0031204	posttranslational protein targeting to membrane, translocation	4	5	0.0345866	0.82964	EVM0001462(SEC61G);EVM0004731(SBH1);EVM0004902(SEC62);EVM0005232(sec-61)	GO:0016709	oxidoreductase activity, acting on paired donors, with incorporation or reduction of molecular oxygen, NAD(P)H as one donor, and incorporation of one atom of oxygen	19	49	0.176241	0.759704	EVM0000405(CYT1);EVM0000540(sid2);EVM0001019(ERG11);EVM0001023(At5g07800);EVM0001387(cek1);EVM0001429(nahG);EVM0002381(mobA);EVM0003329(spm1);EVM0003662(PA1538);EVM0003743(stt4);EVM0003834(YUC11);EVM0004064(aspB);EVM0004173(NGR_a03290);EVM0004280(HSL1);EVM0004690(moxY);EVM0004780(svkA);EVM0005546(ERG1);EVM0006143(mobA);EVM0006921(ktnD)	GO:0046821	extrachromosomal DNA	1	1	0.293088	0.998891	EVM0003958(rad9)
GO:0042316	penicillin metabolic process	4	5	0.0345866	0.82964	EVM0000916(palB);EVM0001605(cpr-8);EVM0003399(--);EVM0004991(lcsA)	GO:0008854	exodeoxyribonuclease V activity	8	18	0.178	0.759704	EVM0001550(rfc4);EVM0002385(pfh1);EVM0002944(SDE3);EVM0005154(--);EVM0005246(MOV10);EVM0005730(Trip13);EVM0006759(pif1);EVM0006824(SEN1)	GO:0061673	mitotic spindle astral microtubule	1	1	0.293088	0.998891	EVM0002961(BIM1)
GO:0042318	penicillin biosynthetic process	4	5	0.0345866	0.82964	EVM0000916(palB);EVM0001605(cpr-8);EVM0003399(--);EVM0004991(lcsA)	GO:0015252	proton channel activity	8	18	0.178	0.759704	EVM0000437(cct1);EVM0002779(atpD);EVM0004073(--);EVM0005233(ATP5);EVM0005732(YAT1);EVM0005755(ATP4);EVM0006627(ATP3);EVM0007668(ATP7)	GO:0070531	BRCA1-A complex	1	1	0.293088	0.998891	EVM0000975(ube2c)
GO:0042761	very long-chain fatty acid biosynthetic process	4	5	0.0345866	0.82964	EVM0001370(ELO2);EVM0002167(SPBC646.07c);EVM0005415(SPBC19C2.15c);EVM0007149(CC1G_02019)	GO:0016408	C-acyltransferase activity	8	18	0.178	0.759704	EVM0001070(PAT1);EVM0001938(bioF);EVM0004224(Acaa1a);EVM0004884(fasA);EVM0005231(Acaa1b);EVM0007108(Acaa1b);EVM0007511(lcb2);EVM0007650(tca-9)	GO:0070552	BRISC complex	1	1	0.293088	0.998891	EVM0000975(ube2c)
GO:0072338	cellular lactam metabolic process	4	5	0.0345866	0.82964	EVM0000916(palB);EVM0001605(cpr-8);EVM0003399(--);EVM0004991(lcsA)	GO:0016453	C-acetyltransferase activity	8	18	0.178	0.759704	EVM0001070(PAT1);EVM0001938(bioF);EVM0004224(Acaa1a);EVM0004884(fasA);EVM0005231(Acaa1b);EVM0007108(Acaa1b);EVM0007511(lcb2);EVM0007650(tca-9)	GO:0070557	PCNA-p21 complex	1	1	0.293088	0.998891	EVM0002708(pcn1)
GO:0072339	cellular lactam biosynthetic process	4	5	0.0345866	0.82964	EVM0000916(palB);EVM0001605(cpr-8);EVM0003399(--);EVM0004991(lcsA)	GO:0046933	proton-transporting ATP synthase activity, rotational mechanism	8	18	0.178	0.759704	EVM0000437(cct1);EVM0002779(atpD);EVM0004073(--);EVM0005233(ATP5);EVM0005732(YAT1);EVM0005755(ATP4);EVM0006627(ATP3);EVM0007668(ATP7)	GO:0070652	HAUS complex	1	1	0.293088	0.998891	EVM0001018(bos1)
GO:1901994	negative regulation of meiotic cell cycle phase transition	4	5	0.0345866	0.82964	EVM0001943(BUB3);EVM0002587(mph1);EVM0003850(ark1);EVM0006568(mad2)	GO:0018835	carbon phosphorus lyase activity	20	52	0.179178	0.759704	EVM0000366(atrB);EVM0000536(guaD);EVM0000869(PYD2);EVM0000898(elf1);EVM0001093(fer6);EVM0001142(bfr1);EVM0001552(cut3);EVM0002135(SPBC16H5.08c);EVM0002624(SPAC20G4.01);EVM0002901(bms1);EVM0003115(spn2);EVM0003141(RLI1);EVM0003449(ADP1);EVM0003955(YCF1);EVM0004221(YBT1);EVM0004686(DAL1);EVM0004969(abcd1);EVM0005962(fer6);EVM0007100(ABCG12);EVM0007373(atrF)	GO:0070765	gamma-secretase complex	1	1	0.293088	0.998891	EVM0006520(ERV25)
GO:0006721	terpenoid metabolic process	22	50	0.0350881	0.839005	EVM0000066(UMAG_11400);EVM0000185(Ppox);EVM0000367(ERG9);EVM0000933(nagX);EVM0001023(At5g07800);EVM0001429(nahG);EVM0001480(PMK);EVM0001548(ERG7);EVM0002793(PDA1);EVM0003291(--);EVM0003662(PA1538);EVM0003834(YUC11);EVM0004064(aspB);EVM0004173(NGR_a03290);EVM0006124(FPS1);EVM0006143(mobA);EVM0006471(osm1);EVM0006801(BCKDHA);EVM0006876(FAO3);EVM0006960(al-1);EVM0007109(THR1);EVM0007299(hcs1)	GO:0004849	uridine kinase activity	5	10	0.179317	0.759704	EVM0001761(Uckl1);EVM0002404(SOU1);EVM0002908(SPCPB16A4.05c);EVM0004336(FUR1);EVM0005496(nrk1)	GO:0070992	translation initiation complex	1	1	0.293088	0.998891	EVM0006933(tma-22)
GO:0090307	mitotic spindle assembly	19	42	0.035873	0.855068	EVM0001085(nek2);EVM0001321(RVB1);EVM0001622(nudA);EVM0001810(nst-1);EVM0002805(WRAP73);EVM0002957(KIF20B);EVM0002961(BIM1);EVM0003728(klp5);EVM0003787(pim1);EVM0003850(ark1);EVM0005190(Dhc64C);EVM0005768(--);EVM0006347(wee1);EVM0006463(bimC);EVM0006568(mad2);EVM0006904(--);EVM0007079(plo1);EVM0007284(VBP1);EVM0007536(alp4)	GO:0015113	nitrite transmembrane transporter activity	5	10	0.179317	0.759704	EVM0001727(crnA);EVM0002000(mfs1);EVM0005633(asR1);EVM0006097(pho-5);EVM0006267(ITP1)	GO:0071563	Myo2p-Vac17p-Vac8p transport complex	1	1	0.293088	0.998891	EVM0004446(VAC8)
GO:0009853	photorespiration	8	14	0.0377982	0.893487	EVM0000113(SPAPB1A11.03);EVM0000333(PUDP);EVM0001180(hxpA);EVM0003130(At2g02050);EVM0003276(ptf1);EVM0003716(pho2);EVM0005052(SPAC22A12.08c);EVM0005986(hxpA)	GO:0015514	nitrite efflux transmembrane transporter activity	5	10	0.179317	0.759704	EVM0001727(crnA);EVM0002000(mfs1);EVM0005633(asR1);EVM0006097(pho-5);EVM0006267(ITP1)	GO:0089717	spanning component of membrane	1	1	0.293088	0.998891	EVM0005395(Npc1b)
GO:0071805	potassium ion transmembrane transport	8	14	0.0377982	0.893487	EVM0000053(--);EVM0001470(YVC1);EVM0003766(YDL183C);EVM0003801(CPX);EVM0004359(vcx1);EVM0004891(mdm28);EVM0007333(--);EVM0007552(ENA2)	GO:0016034	maleylacetoacetate isomerase activity	5	10	0.179317	0.759704	EVM0000788(SMU_1296);EVM0000827(GTT1);EVM0006735(yghU);EVM0006903(tef3);EVM0007303(GSTU21)	GO:0090665	glycoprotein complex	1	1	0.293088	0.998891	EVM0004606(GIR2)
GO:0019878	lysine biosynthetic process via aminoadipic acid	14	29	0.0378396	0.893487	EVM0000762(ACSM3);EVM0001934(4CL);EVM0002158(menE);EVM0003742(4cl1);EVM0004396(lcfA);EVM0004475(AASS);EVM0004506(UGE5);EVM0004839(lcf1);EVM0004991(lcsA);EVM0005228(lys12);EVM0005805(4cl1);EVM0006086(ACS-1);EVM0006129(FAT1);EVM0006220(AAE7)	GO:0019134	glucosamine-1-phosphate N-acetyltransferase activity	5	10	0.179317	0.759704	EVM0001084(moeA);EVM0005036(SPBC13G1.02);EVM0005309(MPG1);EVM0006933(tma-22);EVM0007619(lacA)	GO:0090694	Scc2-Scc4 cohesin loading complex	1	1	0.293088	0.998891	EVM0003958(rad9)
GO:0015711	organic anion transport	79	215	0.0381195	0.894505	EVM0000061(AIM25);EVM0000176(ecdD);EVM0000196(mfs1);EVM0000366(atrB);EVM0000760(AQY1);EVM0000898(elf1);EVM0000999(HI_0418);EVM0001093(fer6);EVM0001142(bfr1);EVM0001273(HIS1);EVM0001453(LAC12);EVM0001460(--);EVM0001495(CYB5R4);EVM0001550(rfc4);EVM0001629(FUB11);EVM0001727(crnA);EVM0001747(DIC1);EVM0001844(MDM10);EVM0001884(SPAC1399.02);EVM0001985(STL1);EVM0002000(mfs1);EVM0002074(--);EVM0002124(io…	GO:0031386	protein tag	5	10	0.179317	0.759704	EVM0001887(atg8);EVM0003824(ubq-1);EVM0004047(ubl-5);EVM0006941(UBI1);EVM0007677(--)	GO:0097047	DNA replication termination region	1	1	0.293088	0.998891	EVM0005524(top2)
GO:0098660	inorganic ion transmembrane transport	79	215	0.0381195	0.894505	EVM0000053(--);EVM0000204(pho-4);EVM0000253(--);EVM0000324(PHB2);EVM0000366(atrB);EVM0000437(cct1);EVM0000639(VhaSFD);EVM0000703(qcr7);EVM0000815(--);EVM0000898(elf1);EVM0001093(fer6);EVM0001114(GDT1);EVM0001142(bfr1);EVM0001470(YVC1);EVM0001514(phb1);EVM0001719(cox12);EVM0001747(DIC1);EVM0001801(qcr8);EVM0002135(SPBC16H5.08c);EVM0002534(cya-4);EVM0002624(SPAC20G4.01);EVM0002779(atpD);EVM0002982(…	GO:0030246	carbohydrate binding	21	55	0.181789	0.759704	EVM0000158(ARB_03719);EVM0001111(eglD);EVM0001486(--);EVM0001890(cbh2);EVM0002068(PEP4);EVM0002369(--);EVM0002681(Os02g0717700);EVM0002904(amyD);EVM0002917(galT);EVM0003410(GND1);EVM0004212(SEC);EVM0004439(--);EVM0004506(UGE5);EVM0004535(--);EVM0005166(plyA);EVM0005245(gls2);EVM0005381(ams1);EVM0006648(--);EVM0006707(--);EVM0007156(--);EVM0007649(IGF2R)	GO:0097057	TRAF2-GSTP1 complex	1	1	0.293088	0.998891	EVM0005322(--)
GO:0009410	response to xenobiotic stimulus	49	127	0.0395354	0.92326	EVM0000066(UMAG_11400);EVM0000111(auh);EVM0000333(PUDP);EVM0000673(--);EVM0000762(ACSM3);EVM0000799(sidH);EVM0000843(CPR);EVM0001053(Aldh6a1);EVM0001180(hxpA);EVM0001377(RAD51);EVM0001729(SPAC1A6.10);EVM0001820(aldA);EVM0001864(FRO6);EVM0001879(Ephx1);EVM0001944(At2g30000);EVM0002381(mobA);EVM0002615(TEL1);EVM0002708(pcn1);EVM0002766(FRE2);EVM0002772(betB);EVM0002846(ALDH7A1);EVM0002939(ECI1);EVM…	GO:0060089	molecular transducer activity	22	58	0.184116	0.759704	EVM0000446(dhkJ);EVM0000448(DER2.1);EVM0000950(luxQ);EVM0001387(cek1);EVM0002179(SHO1);EVM0002498(luxQ);EVM0002522(tmoS);EVM0002940(luxQ);EVM0003421(SYG1);EVM0004902(SEC62);EVM0004923(dhkJ);EVM0005062(--);EVM0005219(erg-1);EVM0005714(SPCC757.13);EVM0006511(HTZ1);EVM0006753(BAR1);EVM0006770(luxQ);EVM0006914(--);EVM0007131(--);EVM0007447(--);EVM0007477(bphB);EVM0007649(IGF2R)	GO:0097149	centralspindlin complex	1	1	0.293088	0.998891	EVM0002957(KIF20B)
GO:0046173	polyol biosynthetic process	24	56	0.0395892	0.92326	EVM0001421(YKL071W);EVM0001580(aflD);EVM0001879(Ephx1);EVM0002043(qutG);EVM0002122(HSD17B11);EVM0002244(mpl6);EVM0002797(YALI0B16192g);EVM0002999(SDR4);EVM0003153(--);EVM0003168(aat2);EVM0004067(yhdF);EVM0004602(fox-2);EVM0004619(RED2);EVM0004680(fabG);EVM0005127(ARMGADRAFT_1018421);EVM0005340(TM_0325);EVM0005466(yhdF);EVM0005553(phmFA);EVM0006060(fabG);EVM0006498(VdtF);EVM0006817(INO1);EVM000714…	GO:0000772	mating pheromone activity	3	5	0.185133	0.759704	EVM0002592(--);EVM0004283(rib2);EVM0005022(--)	GO:0097204	phagocytic cup base	1	1	0.293088	0.998891	EVM0007546(myo2)
GO:0046854	phosphatidylinositol phosphate biosynthetic process	10	19	0.0401143	0.932626	EVM0000998(ARF6);EVM0001608(FAB1);EVM0002043(qutG);EVM0002133(lsb6);EVM0002615(TEL1);EVM0003743(stt4);EVM0003964(AN1769);EVM0005306(Pik3r4);EVM0005935(its3);EVM0006177(pik3c3)	GO:0001223	transcription coactivator binding	3	5	0.185133	0.759704	EVM0002312(croc);EVM0003499(TERT);EVM0004558(abaA)	GO:0097226	sperm mitochondrial sheath	1	1	0.293088	0.998891	EVM0006228(ADK1)
GO:0016052	carbohydrate catabolic process	75	204	0.0419985	0.973437	EVM0000066(UMAG_11400);EVM0000158(ARB_03719);EVM0000333(PUDP);EVM0000452(exgB);EVM0000693(tpiA);EVM0001101(SPBC19F5.04);EVM0001111(eglD);EVM0001141(ATG2);EVM0001180(hxpA);EVM0001218(HYOU1);EVM0001421(YKL071W);EVM0001548(ERG7);EVM0001580(aflD);EVM0001642(gap1);EVM0001665(DAK);EVM0001982(ATG9);EVM0002122(HSD17B11);EVM0002244(mpl6);EVM0002247(PGUG_02777);EVM0002381(mobA);EVM0002404(SOU1);EVM0002793(…	GO:0003949	1-(5-phosphoribosyl)-5-[(5-phosphoribosylamino)methylideneamino]imidazole-4-carboxamide isomerase activity	3	5	0.185133	0.759704	EVM0004971(hisHF);EVM0006352(SPAC3F10.09);EVM0006838(PDX1)	GO:0097587	MutLgamma complex	1	1	0.293088	0.998891	EVM0004701(MLH3)
GO:0009156	ribonucleoside monophosphate biosynthetic process	44	113	0.0423372	0.975098	EVM0000066(UMAG_11400);EVM0000333(PUDP);EVM0000693(tpiA);EVM0001416(FMN1);EVM0001639(purC);EVM0001642(gap1);EVM0001665(DAK);EVM0001729(SPAC1A6.10);EVM0001761(Uckl1);EVM0001800(AAH1);EVM0002381(mobA);EVM0002779(atpD);EVM0002793(PDA1);EVM0002917(galT);EVM0003410(GND1);EVM0003482(--);EVM0003539(pgk1);EVM0003662(PA1538);EVM0003720(UMAG_03851);EVM0003775(Eno);EVM0003792(pyrABCN);EVM0003900(ade3);EVM00…	GO:0003964	RNA-directed DNA polymerase activity	3	5	0.185133	0.759704	EVM0000545(CBF5);EVM0003499(TERT);EVM0005151(--)	GO:0098015	virus tail	1	1	0.293088	0.998891	EVM0004439(--)
GO:0009448	gamma-aminobutyric acid metabolic process	15	32	0.0425863	0.975098	EVM0001047(prnB);EVM0001053(Aldh6a1);EVM0001359(prnB);EVM0001820(aldA);EVM0002272(PUT4);EVM0002772(betB);EVM0002846(ALDH7A1);EVM0003046(vdh);EVM0003671(GATA);EVM0003707(prnB);EVM0004061(inda1);EVM0004461(DIP5);EVM0004992(--);EVM0005093(GPT1);EVM0005879(otaA)	GO:0003993	acid phosphatase activity	3	5	0.185133	0.759704	EVM0000982(aphA);EVM0003841(phyA);EVM0004240(stp1)	GO:0098024	virus tail, fiber	1	1	0.293088	0.998891	EVM0004439(--)
GO:0009450	gamma-aminobutyric acid catabolic process	15	32	0.0425863	0.975098	EVM0001047(prnB);EVM0001053(Aldh6a1);EVM0001359(prnB);EVM0001820(aldA);EVM0002272(PUT4);EVM0002772(betB);EVM0002846(ALDH7A1);EVM0003046(vdh);EVM0003671(GATA);EVM0003707(prnB);EVM0004061(inda1);EVM0004461(DIP5);EVM0004992(--);EVM0005093(GPT1);EVM0005879(otaA)	GO:0004064	arylesterase activity	3	5	0.185133	0.759704	EVM0001740(--);EVM0004706(--);EVM0006233(--)	GO:0098549	somatic ring canal	1	1	0.293088	0.998891	EVM0002957(KIF20B)
GO:0051647	nucleus localization	15	32	0.0425863	0.975098	EVM0000591(spn3);EVM0000609(rbm8a);EVM0001622(nudA);EVM0002957(KIF20B);EVM0002961(BIM1);EVM0002990(TUBB);EVM0003115(spn2);EVM0003529(apsA);EVM0003706(MYL9);EVM0003728(klp5);EVM0004629(nudC);EVM0005190(Dhc64C);EVM0006904(--);EVM0007079(plo1);EVM0007536(alp4)	GO:0004496	mevalonate kinase activity	3	5	0.185133	0.759704	EVM0000863(mvd);EVM0001480(PMK);EVM0007109(THR1)	GO:0106037	apicomedial cortex	1	1	0.293088	0.998891	EVM0003706(MYL9)
GO:0009142	nucleoside triphosphate biosynthetic process	31	76	0.043455	0.991983	EVM0000437(cct1);EVM0000597(TAZ);EVM0000693(tpiA);EVM0000815(--);EVM0001075(TMP1);EVM0001332(ZEU1);EVM0001642(gap1);EVM0001665(DAK);EVM0001761(Uckl1);EVM0001988(SPBC16E9.10c);EVM0002052(ndk-1);EVM0002779(atpD);EVM0002793(PDA1);EVM0002917(galT);EVM0003410(GND1);EVM0003539(pgk1);EVM0003775(Eno);EVM0004073(--);EVM0004212(SEC);EVM0004606(GIR2);EVM0005233(ATP5);EVM0005366(NACAD);EVM0005486(gpm1);EVM00…	GO:0004609	phosphatidylserine decarboxylase activity	3	5	0.185133	0.759704	EVM0000528(psd1);EVM0003168(aat2);EVM0004118(psd3)	GO:0120097	glycosylphosphatidylinositol-mannosyltransferase II complex	1	1	0.293088	0.998891	EVM0001363(GPI18)
GO:0006754	ATP biosynthetic process	26	62	0.0436108	0.992539	EVM0000437(cct1);EVM0000597(TAZ);EVM0000693(tpiA);EVM0000815(--);EVM0001642(gap1);EVM0001665(DAK);EVM0001988(SPBC16E9.10c);EVM0002779(atpD);EVM0002793(PDA1);EVM0002917(galT);EVM0003410(GND1);EVM0003539(pgk1);EVM0003775(Eno);EVM0004073(--);EVM0004212(SEC);EVM0004606(GIR2);EVM0005233(ATP5);EVM0005366(NACAD);EVM0005486(gpm1);EVM0005608(ATP17);EVM0005732(YAT1);EVM0005755(ATP4);EVM0006388(TIM11);EVM00…	GO:0004683	calmodulin-dependent protein kinase activity	3	5	0.185133	0.759704	EVM0001303(fhkC);EVM0002567(ssp1);EVM0007431(srk1)	GO:1902929	plasma membrane of growing cell tip	1	1	0.293088	0.998891	EVM0003680(L1)
GO:0043648	dicarboxylic acid metabolic process	62	166	0.0445689	1	EVM0000027(his3);EVM0000057(Pbld2);EVM0000066(UMAG_11400);EVM0000113(SPAPB1A11.03);EVM0000332(kgd1);EVM0000536(guaD);EVM0000719(NMRAL1);EVM0000863(mvd);EVM0000920(gdh);EVM0000933(nagX);EVM0001101(SPBC19F5.04);EVM0001243(kynu);EVM0001315(CYB2);EVM0001639(purC);EVM0001933(ARG2);EVM0002654(SPAC26A3.11);EVM0002680(yfmJ);EVM0003123(tdiD);EVM0003153(--);EVM0003168(aat2);EVM0003291(--);EVM0003482(--);EV…	GO:0004765	shikimate kinase activity	3	5	0.185133	0.759704	EVM0000863(mvd);EVM0005318(CNBB3730);EVM0007109(THR1)	GO:1905202	methylcrotonoyl-CoA carboxylase complex	1	1	0.293088	0.998891	EVM0007719(mccA)
GO:0006548	histidine catabolic process	7	12	0.0455215	1	EVM0000536(guaD);EVM0000621(LAF3);EVM0000869(PYD2);EVM0003677(PAL);EVM0004686(DAL1);EVM0006407(guaD);EVM0006716(CAR1)	GO:0005315	inorganic phosphate transmembrane transporter activity	3	5	0.185133	0.759704	EVM0000204(pho-4);EVM0005580(SPBC1703.13c);EVM0006097(pho-5)	GO:1990111	spermatoproteasome complex	1	1	0.293088	0.998891	EVM0002889(psme4b)
GO:0010811	positive regulation of cell-substrate adhesion	7	12	0.0455215	1	EVM0000149(--);EVM0000742(dvrA);EVM0001887(atg8);EVM0002118(--);EVM0003106(--);EVM0005557(--);EVM0007149(CC1G_02019)	GO:0008477	purine nucleosidase activity	3	5	0.185133	0.759704	EVM0004366(SSO2706);EVM0005312(SPBC1683.06c);EVM0007495(rihA)	GO:1990243	atf1-pcr1 complex	1	1	0.293088	0.998891	EVM0004170(atf1)
GO:0000470	maturation of LSU-rRNA	19	43	0.0461264	1	EVM0000358(ERB1);EVM0000374(DBP3);EVM0000569(SPAC8F11.04);EVM0001160(rrp5);EVM0001810(nst-1);EVM0001891(SPBC4F6.14);EVM0002005(B11B22.010);EVM0002350(SPB1);EVM0003565(DBP9);EVM0003837(Rpl35);EVM0003950(HAS1);EVM0004400(NOP7);EVM0004494(dbp6);EVM0006067(DBP7);EVM0006405(nip7);EVM0006754(RPL8A);EVM0007267(--);EVM0007397(DBP10);EVM0007446(mak16)	GO:0008484	sulfuric ester hydrolase activity	3	5	0.185133	0.759704	EVM0002097(phoA);EVM0002332(SPBC725.05c);EVM0007421(GPI7)	GO:1990385	meiotic spindle midzone	1	1	0.293088	0.998891	EVM0003850(ark1)
GO:0006729	tetrahydrobiopterin biosynthetic process	19	43	0.0461264	1	EVM0001421(YKL071W);EVM0001580(aflD);EVM0002122(HSD17B11);EVM0002244(mpl6);EVM0002797(YALI0B16192g);EVM0002999(SDR4);EVM0003153(--);EVM0004067(yhdF);EVM0004602(fox-2);EVM0004619(RED2);EVM0004680(fabG);EVM0005127(ARMGADRAFT_1018421);EVM0005340(TM_0325);EVM0005466(yhdF);EVM0005553(phmFA);EVM0006060(fabG);EVM0006498(VdtF);EVM0007149(CC1G_02019);EVM0007526(fabG)	GO:0008574	plus-end-directed microtubule motor activity	3	5	0.185133	0.759704	EVM0002957(KIF20B);EVM0003728(klp5);EVM0006463(bimC)	GO:1990423	RZZ complex	1	1	0.293088	0.998891	EVM0005728(--)
GO:0016126	sterol biosynthetic process	19	43	0.0461264	1	EVM0000367(ERG9);EVM0000466(Sc5d);EVM0000843(CPR);EVM0000863(mvd);EVM0001019(ERG11);EVM0001480(PMK);EVM0001495(CYB5R4);EVM0001503(ERG28);EVM0001548(ERG7);EVM0002872(erg6);EVM0003163(ATG26);EVM0004934(erg24);EVM0005219(erg-1);EVM0005395(Npc1b);EVM0005546(ERG1);EVM0006124(FPS1);EVM0006490(ERG4);EVM0007109(THR1);EVM0007299(hcs1)	GO:0008661	1-deoxy-D-xylulose-5-phosphate synthase activity	3	5	0.185133	0.759704	EVM0001081(bkdB);EVM0002793(PDA1);EVM0006801(BCKDHA)	GO:1990425	ryanodine receptor complex	1	1	0.293088	0.998891	EVM0004012(FKBP1)
GO:0046146	tetrahydrobiopterin metabolic process	19	43	0.0461264	1	EVM0001421(YKL071W);EVM0001580(aflD);EVM0002122(HSD17B11);EVM0002244(mpl6);EVM0002797(YALI0B16192g);EVM0002999(SDR4);EVM0003153(--);EVM0004067(yhdF);EVM0004602(fox-2);EVM0004619(RED2);EVM0004680(fabG);EVM0005127(ARMGADRAFT_1018421);EVM0005340(TM_0325);EVM0005466(yhdF);EVM0005553(phmFA);EVM0006060(fabG);EVM0006498(VdtF);EVM0007149(CC1G_02019);EVM0007526(fabG)	GO:0008801	beta-phosphoglucomutase activity	3	5	0.185133	0.759704	EVM0000333(PUDP);EVM0001180(hxpA);EVM0005986(hxpA)	GO:1990520	separase-securin complex	1	1	0.293088	0.998891	EVM0000370(bimB)
GO:1902653	secondary alcohol biosynthetic process	19	43	0.0461264	1	EVM0000367(ERG9);EVM0000466(Sc5d);EVM0000843(CPR);EVM0000863(mvd);EVM0001019(ERG11);EVM0001480(PMK);EVM0001495(CYB5R4);EVM0001503(ERG28);EVM0001548(ERG7);EVM0002872(erg6);EVM0003277(--);EVM0004263(PDC5);EVM0004934(erg24);EVM0005219(erg-1);EVM0005395(Npc1b);EVM0005546(ERG1);EVM0006124(FPS1);EVM0006490(ERG4);EVM0007299(hcs1)	GO:0016157	sucrose synthase activity	3	5	0.185133	0.759704	EVM0001183(TP);EVM0001371(--);EVM0003134(mgtA)	GO:1990527	Tec1p-Ste12p-Dig1p complex	1	1	0.293088	0.998891	EVM0004558(abaA)
GO:0006566	threonine metabolic process	23	54	0.0465979	1	EVM0000067(SPBC1773.06c);EVM0000074(rtn4ip1);EVM0000406(YNL134C);EVM0001101(SPBC19F5.04);EVM0001938(bioF);EVM0002336(OsI_16936);EVM0002418(Yog1);EVM0002701(v1g238856);EVM0003029(SPBC1198.01);EVM0003790(xylB);EVM0004436(patD);EVM0004672(bdhA);EVM0004710(10HGO);EVM0005635(ADH6);EVM0006138(BDH1);EVM0006216(TP53I3);EVM0006479(orf1);EVM0006605(toxD);EVM0007109(THR1);EVM0007364(adh1);EVM0007435(Ptgr1);…	GO:0016303	1-phosphatidylinositol-3-kinase activity	3	5	0.185133	0.759704	EVM0002615(TEL1);EVM0005306(Pik3r4);EVM0006177(pik3c3)	GO:1990537	mitotic spindle polar microtubule	1	1	0.293088	0.998891	EVM0000352(--)
GO:0071941	nitrogen cycle metabolic process	23	54	0.0465979	1	EVM0000869(PYD2);EVM0001079(amdS);EVM0001399(gst1);EVM0001933(ARG2);EVM0002602(gatA);EVM0002631(cut6);EVM0002908(SPCPB16A4.05c);EVM0003288(amdS);EVM0003619(--);EVM0003792(pyrABCN);EVM0004147(amdS);EVM0004463(Dbt);EVM0004686(DAL1);EVM0004785(gcvH);EVM0005377(GET3);EVM0005398(atzF);EVM0005645(DBT);EVM0005962(fer6);EVM0006130(ISU1);EVM0006716(CAR1);EVM0007042(arg1);EVM0007474(lamA);EVM0007719(mccA)	GO:0016307	phosphatidylinositol phosphate kinase activity	3	5	0.185133	0.759704	EVM0001608(FAB1);EVM0004572(--);EVM0005935(its3)	GO:1990572	TERT-RMRP complex	1	1	0.293088	0.998891	EVM0003499(TERT)
GO:0009145	purine nucleoside triphosphate biosynthetic process	28	68	0.0471878	1	EVM0000437(cct1);EVM0000597(TAZ);EVM0000693(tpiA);EVM0000815(--);EVM0001642(gap1);EVM0001665(DAK);EVM0001988(SPBC16E9.10c);EVM0002052(ndk-1);EVM0002779(atpD);EVM0002793(PDA1);EVM0002917(galT);EVM0003410(GND1);EVM0003539(pgk1);EVM0003775(Eno);EVM0004073(--);EVM0004212(SEC);EVM0004606(GIR2);EVM0005233(ATP5);EVM0005366(NACAD);EVM0005486(gpm1);EVM0005608(ATP17);EVM0005732(YAT1);EVM0005755(ATP4);EVM00…	GO:0016435	rRNA (guanine) methyltransferase activity	3	5	0.185133	0.759704	EVM0002350(SPB1);EVM0006328(Bud23);EVM0007149(CC1G_02019)	GO:1990811	MWP complex	1	1	0.293088	0.998891	EVM0002805(WRAP73)
GO:0009201	ribonucleoside triphosphate biosynthetic process	28	68	0.0471878	1	EVM0000437(cct1);EVM0000597(TAZ);EVM0000693(tpiA);EVM0000815(--);EVM0001642(gap1);EVM0001665(DAK);EVM0001761(Uckl1);EVM0001988(SPBC16E9.10c);EVM0002052(ndk-1);EVM0002779(atpD);EVM0002793(PDA1);EVM0002917(galT);EVM0003410(GND1);EVM0003539(pgk1);EVM0003775(Eno);EVM0004073(--);EVM0004212(SEC);EVM0004606(GIR2);EVM0005233(ATP5);EVM0005366(NACAD);EVM0005486(gpm1);EVM0005608(ATP17);EVM0005732(YAT1);EVM0…	GO:0016695	oxidoreductase activity, acting on hydrogen as donor	3	5	0.185133	0.759704	EVM0003141(RLI1);EVM0003654(NAR1);EVM0005170(nuo21.3c)	GO:0005686	U2 snRNP	9	25	0.295319	1	EVM0001944(At2g30000);EVM0002313(SNRPF);EVM0002568(bud31);EVM0004218(SNRPD2);EVM0005544(SNRPA);EVM0005727(SmE);EVM0006125(smg1);EVM0006171(LEA1);EVM0006742(SmD3)
GO:0061077	chaperone-mediated protein folding	11	22	0.0480932	1	EVM0000437(cct1);EVM0002524(SPAC23C4.09c);EVM0003333(--);EVM0003812(cct8);EVM0004012(FKBP1);EVM0004417(hsp10);EVM0004629(nudC);EVM0004760(CPR2);EVM0005151(--);EVM0005377(GET3);EVM0005993(ero-1)	GO:0016849	phosphorus-oxygen lyase activity	3	5	0.185133	0.759704	EVM0001665(DAK);EVM0006798(UAC1);EVM0006911(RNY1)	GO:0071013	catalytic step 2 spliceosome	23	70	0.295442	1	EVM0000609(rbm8a);EVM0000617(cyp1);EVM0001572(--);EVM0001711(mtr4);EVM0001944(At2g30000);EVM0001956(Wdr83);EVM0002313(SNRPF);EVM0002568(bud31);EVM0002850(LSM3B);EVM0003351(LSM2);EVM0004218(SNRPD2);EVM0005268(--);EVM0005544(SNRPA);EVM0005727(SmE);EVM0006125(smg1);EVM0006171(LEA1);EVM0006193(syf2);EVM0006451(Ppie);EVM0006742(SmD3);EVM0006819(SAP30BP);EVM0007021(ISY1);EVM0007323(dbp5);EVM0007681(PRP…
GO:0007422	peripheral nervous system development	9	17	0.0487619	1	EVM0001552(cut3);EVM0002957(KIF20B);EVM0003432(cnd2);EVM0003469(CNB1);EVM0005661(SCS7);EVM0005979(pkcA);EVM0006742(SmD3);EVM0007096(cdc25);EVM0007711(RYL2)	GO:0034513	box H/ACA snoRNA binding	3	5	0.185133	0.759704	EVM0000545(CBF5);EVM0001160(rrp5);EVM0005069(NOP10)	GO:0044423	virion component	18	54	0.302232	1	EVM0000214(--);EVM0001578(ain1);EVM0001923(--);EVM0003021(--);EVM0003567(psy1);EVM0003748(hhp1);EVM0003913(SPAC458.02c);EVM0003998(HFM1);EVM0004301(--);EVM0004439(--);EVM0004583(--);EVM0004706(--);EVM0005220(--);EVM0006437(--);EVM0006504(SSO2);EVM0007289(--);EVM0007433(YCG1);EVM0007668(ATP7)
GO:0009083	branched-chain amino acid catabolic process	9	17	0.0487619	1	EVM0000111(auh);EVM0001053(Aldh6a1);EVM0001070(PAT1);EVM0001081(bkdB);EVM0001707(Acadsb);EVM0005184(IVD);EVM0006788(hibch);EVM0006801(BCKDHA);EVM0007719(mccA)	GO:0051748	UTP-monosaccharide-1-phosphate uridylyltransferase activity	3	5	0.185133	0.759704	EVM0002917(galT);EVM0005036(SPBC13G1.02);EVM0005309(MPG1)	GO:0034515	proteasome storage granule	8	22	0.302486	1	EVM0000338(pca-2);EVM0002889(psme4b);EVM0003843(PSMD14);EVM0006006(PRE9);EVM0007006(PSMA3);EVM0007024(pup2);EVM0007028(PAD1);EVM0007031(rpn-8)
GO:0034311	diol metabolic process	20	46	0.049235	1	EVM0001421(YKL071W);EVM0001580(aflD);EVM0001879(Ephx1);EVM0002122(HSD17B11);EVM0002244(mpl6);EVM0002797(YALI0B16192g);EVM0002999(SDR4);EVM0003153(--);EVM0004067(yhdF);EVM0004602(fox-2);EVM0004619(RED2);EVM0004680(fabG);EVM0005127(ARMGADRAFT_1018421);EVM0005340(TM_0325);EVM0005466(yhdF);EVM0005553(phmFA);EVM0006060(fabG);EVM0006498(VdtF);EVM0007149(CC1G_02019);EVM0007526(fabG)	GO:0090599	alpha-glucosidase activity	3	5	0.185133	0.759704	EVM0002247(PGUG_02777);EVM0005245(gls2);EVM0006504(SSO2)	GO:0035327	transcriptionally active chromatin	7	19	0.309869	1	EVM0001994(rrp46);EVM0004596(rrp6);EVM0005524(top2);EVM0005869(cnd1);EVM0005876(rudhira);EVM0007002(--);EVM0007049(SRSF4)
GO:0034312	diol biosynthetic process	20	46	0.049235	1	EVM0001421(YKL071W);EVM0001580(aflD);EVM0001879(Ephx1);EVM0002122(HSD17B11);EVM0002244(mpl6);EVM0002797(YALI0B16192g);EVM0002999(SDR4);EVM0003153(--);EVM0004067(yhdF);EVM0004602(fox-2);EVM0004619(RED2);EVM0004680(fabG);EVM0005127(ARMGADRAFT_1018421);EVM0005340(TM_0325);EVM0005466(yhdF);EVM0005553(phmFA);EVM0006060(fabG);EVM0006498(VdtF);EVM0007149(CC1G_02019);EVM0007526(fabG)	GO:0004355	glutamate synthase (NADPH) activity	9	21	0.189226	0.759704	EVM0000066(UMAG_11400);EVM0000933(nagX);EVM0003291(--);EVM0003662(PA1538);EVM0004064(aspB);EVM0006351(fdxr);EVM0006471(osm1);EVM0006876(FAO3);EVM0006960(al-1)	GO:0005689	U12-type spliceosomal complex	6	16	0.317398	1	EVM0001944(At2g30000);EVM0002313(SNRPF);EVM0004218(SNRPD2);EVM0005727(SmE);EVM0006125(smg1);EVM0006742(SmD3)
GO:0006457	protein folding	61	164	0.0498487	1	EVM0000051(PFDN5);EVM0000210(Dnajc3);EVM0000324(PHB2);EVM0000437(cct1);EVM0000448(DER2.1);EVM0000453(--);EVM0000474(DNAJC11);EVM0000617(cyp1);EVM0000712(txl1);EVM0001129(bipA);EVM0001218(HYOU1);EVM0001514(phb1);EVM0001550(rfc4);EVM0001751(--);EVM0001915(Dnajb3);EVM0001988(SPBC16E9.10c);EVM0002045(dnaJ);EVM0002088(algn-12);EVM0002187(ost3);EVM0002473(TBCB);EVM0002524(SPAC23C4.09c);EVM0002637(GIM3)…	GO:0015450	protein-transporting ATPase activity	9	21	0.189226	0.759704	EVM0000467(tim23);EVM0001462(SEC61G);EVM0003415(tim17);EVM0003421(SYG1);EVM0003583(TIM8);EVM0004542(TIM44);EVM0004731(SBH1);EVM0005232(sec-61);EVM0007087(un-4)	GO:0005951	carbamoyl-phosphate synthase complex	6	16	0.317398	1	EVM0002631(cut6);EVM0003792(pyrABCN);EVM0004971(hisHF);EVM0006913(pabAB);EVM0007474(lamA);EVM0007719(mccA)
GO:1901615	organic hydroxy compound metabolic process	103	290	0.0504009	1	EVM0000066(UMAG_11400);EVM0000076(--);EVM0000367(ERG9);EVM0000466(Sc5d);EVM0000693(tpiA);EVM0000843(CPR);EVM0000863(mvd);EVM0000878(ttuC');EVM0000915(LEU2);EVM0000933(nagX);EVM0000935(Coq2);EVM0001019(ERG11);EVM0001059(MSY001_2108);EVM0001081(bkdB);EVM0001093(fer6);EVM0001421(YKL071W);EVM0001429(nahG);EVM0001480(PMK);EVM0001495(CYB5R4);EVM0001503(ERG28);EVM0001548(ERG7);EVM0001580(aflD);EVM000164…	GO:0016641	oxidoreductase activity, acting on the CH-NH2 group of donors, oxygen as acceptor	9	21	0.189226	0.759704	EVM0001059(MSY001_2108);EVM0001429(nahG);EVM0003662(PA1538);EVM0004064(aspB);EVM0004489(AOC1);EVM0006143(mobA);EVM0006315(cao1);EVM0006471(osm1);EVM0006960(al-1)	GO:0031233	intrinsic component of external side of plasma membrane	5	13	0.3249	1	EVM0001325(--);EVM0001460(--);EVM0002068(PEP4);EVM0003852(--);EVM0005412(--)
GO:0007080	mitotic metaphase plate congression	17	38	0.0510744	1	EVM0000352(--);EVM0001622(nudA);EVM0001842(KIN7L);EVM0001954(--);EVM0002134(bub1);EVM0002961(BIM1);EVM0003432(cnd2);EVM0003850(ark1);EVM0003928(--);EVM0003981(nuf2);EVM0005190(Dhc64C);EVM0005412(--);EVM0005581(cdc13);EVM0005728(--);EVM0006463(bimC);EVM0006889(dad3);EVM0007079(plo1)	GO:0030515	snoRNA binding	15	38	0.19099	0.759704	EVM0000545(CBF5);EVM0000619(utp20);EVM0000820(tsr1);EVM0001160(rrp5);EVM0001659(utp4);EVM0002901(bms1);EVM0004134(naf1);EVM0004166(dbp4);EVM0004237(NOL6);EVM0005011(nop14);EVM0005069(NOP10);EVM0005075(wdr75);EVM0006096(UTP10);EVM0006305(--);EVM0006754(RPL8A)	GO:0071782	endoplasmic reticulum tubular network	5	13	0.3249	1	EVM0000220(RAB18);EVM0003791(pi030);EVM0004340(DPL1);EVM0004779(mug190);EVM0005345(YOP1)
GO:0007097	nuclear migration	14	30	0.0512663	1	EVM0000591(spn3);EVM0001622(nudA);EVM0002957(KIF20B);EVM0002961(BIM1);EVM0002990(TUBB);EVM0003115(spn2);EVM0003529(apsA);EVM0003706(MYL9);EVM0003728(klp5);EVM0004629(nudC);EVM0005190(Dhc64C);EVM0006904(--);EVM0007079(plo1);EVM0007536(alp4)	GO:0016209	antioxidant activity	28	76	0.193641	0.759704	EVM0000066(UMAG_11400);EVM0000712(txl1);EVM0000827(GTT1);EVM0001024(PRXL2C);EVM0001186(PRDX2);EVM0001399(gst1);EVM0001641(kat);EVM0001756(cat-1);EVM0002030(ohr);EVM0002381(mobA);EVM0003662(PA1538);EVM0003834(YUC11);EVM0003879(TXN);EVM0003951(MSY001_2108);EVM0003957(fer8);EVM0004064(aspB);EVM0004173(NGR_a03290);EVM0004690(moxY);EVM0004816(png-1);EVM0005322(--);EVM0005624(PRX1);EVM0006143(mobA);EVM…	GO:0043596	nuclear replication fork	26	81	0.327587	1	EVM0000125(NTF2);EVM0000374(DBP3);EVM0000886(DPB2);EVM0001353(REV3);EVM0001550(rfc4);EVM0001711(mtr4);EVM0001736(--);EVM0002062(MUTYH);EVM0002269(pfh1);EVM0002385(pfh1);EVM0002708(pcn1);EVM0003074(mcm7);EVM0003175(POLD2);EVM0003554(CSM3);EVM0003950(HAS1);EVM0004166(dbp4);EVM0004494(dbp6);EVM0004857(pol12);EVM0005268(--);EVM0005516(pri2);EVM0006078(PSF1);EVM0006583(--);EVM0006830(pri1);EVM0007033(…
GO:0030148	sphingolipid biosynthetic process	14	30	0.0512663	1	EVM0000312(sur2);EVM0000752(choC);EVM0001313(PAS_chr4_0465);EVM0001370(ELO2);EVM0002284(ppt-1);EVM0002366(SCH9);EVM0002517(css1);EVM0004340(DPL1);EVM0005415(SPBC19C2.15c);EVM0005661(SCS7);EVM0006347(wee1);EVM0007149(CC1G_02019);EVM0007367(lac1);EVM0007511(lcb2)	GO:0015298	solute:cation antiporter activity	10	24	0.198226	0.759704	EVM0000908(VCX1);EVM0002830(kha1);EVM0003712(thi9);EVM0003753(--);EVM0004061(inda1);EVM0004359(vcx1);EVM0004891(mdm28);EVM0005395(Npc1b);EVM0007447(--);EVM0007448(sod22)	GO:0098552	side of membrane	39	124	0.32921	1	EVM0000061(AIM25);EVM0000366(atrB);EVM0000898(elf1);EVM0000998(ARF6);EVM0001093(fer6);EVM0001142(bfr1);EVM0001273(HIS1);EVM0001325(--);EVM0001460(--);EVM0001988(SPBC16E9.10c);EVM0002068(PEP4);EVM0002135(SPBC16H5.08c);EVM0002206(pom1);EVM0002238(si:dkey-18l1.1);EVM0002442(--);EVM0002624(SPAC20G4.01);EVM0002901(bms1);EVM0003115(spn2);EVM0003141(RLI1);EVM0003449(ADP1);EVM0003680(L1);EVM0003775(Eno);…
GO:0016125	sterol metabolic process	21	49	0.0521302	1	EVM0000367(ERG9);EVM0000466(Sc5d);EVM0000843(CPR);EVM0000863(mvd);EVM0001019(ERG11);EVM0001480(PMK);EVM0001495(CYB5R4);EVM0001503(ERG28);EVM0001548(ERG7);EVM0002872(erg6);EVM0003163(ATG26);EVM0003180(YEH2);EVM0004934(erg24);EVM0005219(erg-1);EVM0005395(Npc1b);EVM0005546(ERG1);EVM0006124(FPS1);EVM0006490(ERG4);EVM0007109(THR1);EVM0007212(EPHX2);EVM0007299(hcs1)	GO:0016684	oxidoreductase activity, acting on peroxide as acceptor	10	24	0.198226	0.759704	EVM0000827(GTT1);EVM0001186(PRDX2);EVM0001399(gst1);EVM0001641(kat);EVM0001756(cat-1);EVM0002030(ohr);EVM0005322(--);EVM0005624(PRX1);EVM0007138(djr-1.1);EVM0007220(DOT5)	GO:0016272	prefoldin complex	4	10	0.331934	1	EVM0000051(PFDN5);EVM0001751(--);EVM0002637(GIM3);EVM0007284(VBP1)
GO:0000281	mitotic cytokinesis	51	135	0.0527331	1	EVM0000370(bimB);EVM0000559(dnmbp);EVM0000591(spn3);EVM0000606(--);EVM0000822(CHS3);EVM0000883(flr);EVM0000998(ARF6);EVM0001012(CLU1);EVM0001132(rho4);EVM0001253(FOXD4L1);EVM0001447(--);EVM0001560(SEC13);EVM0001578(ain1);EVM0002118(--);EVM0002206(pom1);EVM0002362(ste6);EVM0002442(--);EVM0002455(--);EVM0002568(bud31);EVM0002728(TRA1);EVM0002742(ZNF593);EVM0002957(KIF20B);EVM0002961(BIM1);EVM000311…	GO:0033225	ATPase-coupled 2-aminoethylphosphonate transporter activity	17	44	0.198471	0.759704	EVM0000366(atrB);EVM0000898(elf1);EVM0001093(fer6);EVM0001142(bfr1);EVM0001988(SPBC16E9.10c);EVM0002135(SPBC16H5.08c);EVM0002624(SPAC20G4.01);EVM0002901(bms1);EVM0003141(RLI1);EVM0003449(ADP1);EVM0003955(YCF1);EVM0004215(--);EVM0004221(YBT1);EVM0004969(abcd1);EVM0005962(fer6);EVM0007100(ABCG12);EVM0007373(atrF)	GO:0032541	cortical endoplasmic reticulum	4	10	0.331934	1	EVM0003791(pi030);EVM0004340(DPL1);EVM0004779(mug190);EVM0005345(YOP1)
GO:0061982	meiosis I cell cycle process	51	135	0.0527331	1	EVM0000212(exo1);EVM0000352(--);EVM0000370(bimB);EVM0000807(--);EVM0000989(nsmce1);EVM0001060(rec8);EVM0001096(rec12);EVM0001303(fhkC);EVM0001316(--);EVM0001377(RAD51);EVM0001552(cut3);EVM0001622(nudA);EVM0001919(--);EVM0001954(--);EVM0002587(mph1);EVM0002615(TEL1);EVM0002620(hsk1);EVM0002697(RPD3);EVM0002708(pcn1);EVM0002961(BIM1);EVM0003092(Msh5);EVM0003529(apsA);EVM0003619(--);EVM0003706(MYL9)…	GO:0042626	ATPase-coupled transmembrane transporter activity	54	154	0.198723	0.759704	EVM0000366(atrB);EVM0000467(tim23);EVM0000639(VhaSFD);EVM0000898(elf1);EVM0001093(fer6);EVM0001142(bfr1);EVM0001273(HIS1);EVM0001429(nahG);EVM0001447(--);EVM0001460(--);EVM0001462(SEC61G);EVM0001470(YVC1);EVM0001552(cut3);EVM0001892(yidC);EVM0001988(SPBC16E9.10c);EVM0002135(SPBC16H5.08c);EVM0002238(si:dkey-18l1.1);EVM0002624(SPAC20G4.01);EVM0002748(--);EVM0002779(atpD);EVM0002901(bms1);EVM0003115…	GO:0042170	plastid membrane	4	10	0.331934	1	EVM0001719(cox12);EVM0002779(atpD);EVM0005964(Slc25a32);EVM0007668(ATP7)
GO:0010106	cellular response to iron ion starvation	6	10	0.0548007	1	EVM0001756(cat-1);EVM0003388(HAP2);EVM0004495(SPAC8C9.11);EVM0005172(URBS1);EVM0006710(RIM101);EVM0007673(fer1)	GO:0016774	phosphotransferase activity, carboxyl group as acceptor	6	13	0.200393	0.759704	EVM0000067(SPBC1773.06c);EVM0001101(SPBC19F5.04);EVM0003224(CNBN1520);EVM0003539(pgk1);EVM0006027(--);EVM0006856(--)	GO:0042651	thylakoid membrane	4	10	0.331934	1	EVM0001719(cox12);EVM0002779(atpD);EVM0003801(CPX);EVM0007668(ATP7)
GO:0046184	aldehyde biosynthetic process	6	10	0.0548007	1	EVM0000693(tpiA);EVM0004971(hisHF);EVM0005978(SNO1);EVM0006691(ADK);EVM0006838(PDX1);EVM0007138(djr-1.1)	GO:0016812	hydrolase activity, acting on carbon-nitrogen (but not peptide) bonds, in cyclic amides	6	13	0.200393	0.759704	EVM0000536(guaD);EVM0000621(LAF3);EVM0000869(PYD2);EVM0003792(pyrABCN);EVM0004686(DAL1);EVM0006407(guaD)	GO:0000923	equatorial microtubule organizing center	2	4	0.336104	1	EVM0006904(--);EVM0007536(alp4)
GO:0015689	molybdate ion transport	18	41	0.0548422	1	EVM0000366(atrB);EVM0000898(elf1);EVM0001058(SPAC869.05c);EVM0001093(fer6);EVM0001142(bfr1);EVM0002135(SPBC16H5.08c);EVM0002624(SPAC20G4.01);EVM0002901(bms1);EVM0003141(RLI1);EVM0003449(ADP1);EVM0003955(YCF1);EVM0003999(YPR003C);EVM0004221(YBT1);EVM0004969(abcd1);EVM0005962(fer6);EVM0007100(ABCG12);EVM0007243(SPAC869.05c);EVM0007373(atrF)	GO:0019206	nucleoside kinase activity	6	13	0.200393	0.759704	EVM0001761(Uckl1);EVM0002404(SOU1);EVM0002908(SPCPB16A4.05c);EVM0004336(FUR1);EVM0005496(nrk1);EVM0006691(ADK)	GO:0001400	mating projection base	2	4	0.336104	1	EVM0000591(spn3);EVM0003115(spn2)
GO:0009423	chorismate biosynthetic process	12	25	0.0553123	1	EVM0000863(mvd);EVM0002680(yfmJ);EVM0003291(--);EVM0004064(aspB);EVM0004187(qa-3);EVM0004475(AASS);EVM0004602(fox-2);EVM0005318(CNBB3730);EVM0005342(SPAC24H6.10c);EVM0006013(aroG);EVM0007109(THR1);EVM0007644(--)	GO:0061135	endopeptidase regulator activity	6	13	0.200393	0.759704	EVM0001217(--);EVM0001468(UCH2);EVM0003163(ATG26);EVM0003843(PSMD14);EVM0004556(--);EVM0005768(--)	GO:0001652	granular component	2	4	0.336104	1	EVM0001810(nst-1);EVM0003171(--)
GO:0015937	coenzyme A biosynthetic process	12	25	0.0553123	1	EVM0001070(PAT1);EVM0001075(TMP1);EVM0001093(fer6);EVM0001142(bfr1);EVM0001761(Uckl1);EVM0002135(SPBC16H5.08c);EVM0002404(SOU1);EVM0002908(SPCPB16A4.05c);EVM0003141(RLI1);EVM0004856(COAE);EVM0005962(fer6);EVM0007373(atrF)	GO:0070273	phosphatidylinositol-4-phosphate binding	6	13	0.200393	0.759704	EVM0000405(CYT1);EVM0000591(spn3);EVM0003115(spn2);EVM0004885(--);EVM0005366(NACAD);EVM0005935(its3)	GO:0008622	epsilon DNA polymerase complex	2	4	0.336104	1	EVM0000886(DPB2);EVM0001155(--)
GO:0006334	nucleosome assembly	15	33	0.0563517	1	EVM0001321(RVB1);EVM0002026(HAT1);EVM0003188(hhfA);EVM0003405(ASF1);EVM0003668(--);EVM0004595(kap123);EVM0004803(HHT2);EVM0005063(HHT2);EVM0006375(HHT2);EVM0006511(HTZ1);EVM0006583(--);EVM0006891(--);EVM0007033(HMGB2);EVM0007288(hhfA);EVM0007700(hrk1)	GO:0070628	proteasome binding	6	13	0.200393	0.759704	EVM0000569(SPAC8F11.04);EVM0001468(UCH2);EVM0002889(psme4b);EVM0003843(PSMD14);EVM0004556(--);EVM0004718(SPCC1442.07c)	GO:0009538	photosystem I reaction center	2	4	0.336104	1	EVM0005170(nuo21.3c);EVM0007229(--)
GO:0006086	acetyl-CoA biosynthetic process from pyruvate	10	20	0.0585085	1	EVM0000332(kgd1);EVM0000346(dhtkd1);EVM0002793(PDA1);EVM0003277(--);EVM0004463(Dbt);EVM0004722(Mpc1);EVM0005617(MPC2);EVM0005645(DBT);EVM0006801(BCKDHA);EVM0007719(mccA)	GO:0016769	transferase activity, transferring nitrogenous groups	18	47	0.201494	0.759704	EVM0000027(his3);EVM0000494(asn1);EVM0001077(MET17);EVM0001604(SPAC56E4.03);EVM0003123(tdiD);EVM0003168(aat2);EVM0003671(GATA);EVM0003792(pyrABCN);EVM0004504(gliI);EVM0004932(GFA1);EVM0005093(GPT1);EVM0005204(atnJ);EVM0005328(Psat1);EVM0005788(met17);EVM0005879(otaA);EVM0006722(TRP2);EVM0006913(pabAB);EVM0007424(SPAC56E4.03)	GO:0010369	chromocenter	2	4	0.336104	1	EVM0006511(HTZ1);EVM0006568(mad2)
GO:0009243	O antigen biosynthetic process	10	20	0.0585085	1	EVM0001237(mat2b);EVM0001421(YKL071W);EVM0002122(HSD17B11);EVM0002999(SDR4);EVM0004506(UGE5);EVM0004574(ERG26);EVM0004619(RED2);EVM0005036(SPBC13G1.02);EVM0005309(MPG1);EVM0005353(SPAC513.07)	GO:0016746	acyltransferase activity	92	270	0.205322	0.759704	EVM0000264(metE);EVM0000325(--);EVM0000458(SPAC513.07);EVM0000597(TAZ);EVM0000693(tpiA);EVM0000970(--);EVM0001070(PAT1);EVM0001077(MET17);EVM0001084(moeA);EVM0001149(--);EVM0001205(YJR098C);EVM0001321(RVB1);EVM0001370(ELO2);EVM0001421(YKL071W);EVM0001557(--);EVM0001580(aflD);EVM0001933(ARG2);EVM0001938(bioF);EVM0002026(HAT1);EVM0002063(--);EVM0002070(--);EVM0002122(HSD17B11);EVM0002243(naa20);EVM…	GO:0031105	septin complex	2	4	0.336104	1	EVM0000591(spn3);EVM0003115(spn2)
GO:0019305	dTDP-rhamnose biosynthetic process	10	20	0.0585085	1	EVM0001237(mat2b);EVM0001421(YKL071W);EVM0002122(HSD17B11);EVM0002999(SDR4);EVM0004506(UGE5);EVM0004574(ERG26);EVM0004619(RED2);EVM0005036(SPBC13G1.02);EVM0005309(MPG1);EVM0005353(SPAC513.07)	GO:1901682	sulfur compound transmembrane transporter activity	25	68	0.214243	0.759704	EVM0000366(atrB);EVM0000898(elf1);EVM0001058(SPAC869.05c);EVM0001093(fer6);EVM0001142(bfr1);EVM0001747(DIC1);EVM0002135(SPBC16H5.08c);EVM0002624(SPAC20G4.01);EVM0002901(bms1);EVM0003115(spn2);EVM0003141(RLI1);EVM0003449(ADP1);EVM0003625(PET8);EVM0003712(thi9);EVM0003955(YCF1);EVM0003999(YPR003C);EVM0004221(YBT1);EVM0004969(abcd1);EVM0005496(nrk1);EVM0005700(pgt1);EVM0005962(fer6);EVM0006759(pif1)…	GO:0032010	phagolysosome	2	4	0.336104	1	EVM0001622(nudA);EVM0005190(Dhc64C)
GO:0046383	dTDP-rhamnose metabolic process	10	20	0.0585085	1	EVM0001237(mat2b);EVM0001421(YKL071W);EVM0002122(HSD17B11);EVM0002999(SDR4);EVM0004506(UGE5);EVM0004574(ERG26);EVM0004619(RED2);EVM0005036(SPBC13G1.02);EVM0005309(MPG1);EVM0005353(SPAC513.07)	GO:0015299	solute:proton antiporter activity	7	16	0.215443	0.759704	EVM0002830(kha1);EVM0003753(--);EVM0004359(vcx1);EVM0004891(mdm28);EVM0005395(Npc1b);EVM0007447(--);EVM0007448(sod22)	GO:0032151	mitotic septin complex	2	4	0.336104	1	EVM0000591(spn3);EVM0003115(spn2)
GO:0046402	O antigen metabolic process	10	20	0.0585085	1	EVM0001237(mat2b);EVM0001421(YKL071W);EVM0002122(HSD17B11);EVM0002999(SDR4);EVM0004506(UGE5);EVM0004574(ERG26);EVM0004619(RED2);EVM0005036(SPBC13G1.02);EVM0005309(MPG1);EVM0005353(SPAC513.07)	GO:0016868	intramolecular transferase activity, phosphotransferases	7	16	0.215443	0.759704	EVM0000333(PUDP);EVM0001180(hxpA);EVM0002514(AGM1);EVM0003596(pmm1);EVM0003905(ACU-7);EVM0005486(gpm1);EVM0005986(hxpA)	GO:0034272	phosphatidylinositol 3-kinase complex, class III, type II	2	4	0.336104	1	EVM0005306(Pik3r4);EVM0006177(pik3c3)
GO:0009244	lipopolysaccharide core region biosynthetic process	8	15	0.0594718	1	EVM0001237(mat2b);EVM0002122(HSD17B11);EVM0002999(SDR4);EVM0004506(UGE5);EVM0004574(ERG26);EVM0004619(RED2);EVM0006691(ADK);EVM0007692(--)	GO:0070034	telomerase RNA binding	7	16	0.215443	0.759704	EVM0000545(CBF5);EVM0002850(LSM3B);EVM0003499(TERT);EVM0004134(naf1);EVM0004596(rrp6);EVM0005069(NOP10);EVM0006742(SmD3)	GO:0036126	sperm flagellum	2	4	0.336104	1	EVM0003950(HAS1);EVM0006228(ADK1)
GO:0010499	proteasomal ubiquitin-independent protein catabolic process	8	15	0.0594718	1	EVM0000338(pca-2);EVM0002889(psme4b);EVM0003824(ubq-1);EVM0006006(PRE9);EVM0006941(UBI1);EVM0007006(PSMA3);EVM0007024(pup2);EVM0007028(PAD1)	GO:0008514	organic anion transmembrane transporter activity	41	116	0.219277	0.759704	EVM0000366(atrB);EVM0000898(elf1);EVM0001047(prnB);EVM0001093(fer6);EVM0001142(bfr1);EVM0001359(prnB);EVM0001747(DIC1);EVM0002135(SPBC16H5.08c);EVM0002272(PUT4);EVM0002321(aac);EVM0002593(hxnP);EVM0002624(SPAC20G4.01);EVM0002869(acpA);EVM0002901(bms1);EVM0003115(spn2);EVM0003141(RLI1);EVM0003203(SPAC57A7.05);EVM0003449(ADP1);EVM0003707(prnB);EVM0003712(thi9);EVM0003955(YCF1);EVM0004061(inda1);EVM…	GO:0042588	zymogen granule	2	4	0.336104	1	EVM0004212(SEC);EVM0006520(ERV25)
GO:0046401	lipopolysaccharide core region metabolic process	8	15	0.0594718	1	EVM0001237(mat2b);EVM0002122(HSD17B11);EVM0002999(SDR4);EVM0004506(UGE5);EVM0004574(ERG26);EVM0004619(RED2);EVM0006691(ADK);EVM0007692(--)	GO:0022885	bacteriocin transmembrane transporter activity	14	36	0.220841	0.759704	EVM0000366(atrB);EVM0000898(elf1);EVM0001093(fer6);EVM0001142(bfr1);EVM0002135(SPBC16H5.08c);EVM0002624(SPAC20G4.01);EVM0003141(RLI1);EVM0003449(ADP1);EVM0003955(YCF1);EVM0004221(YBT1);EVM0004969(abcd1);EVM0005962(fer6);EVM0007100(ABCG12);EVM0007373(atrF)	GO:0061827	sperm head	2	4	0.336104	1	EVM0003950(HAS1);EVM0007138(djr-1.1)
GO:0019634	organic phosphonate metabolic process	24	58	0.0596561	1	EVM0000333(PUDP);EVM0000366(atrB);EVM0000536(guaD);EVM0000869(PYD2);EVM0000898(elf1);EVM0001093(fer6);EVM0001142(bfr1);EVM0001180(hxpA);EVM0001552(cut3);EVM0002135(SPBC16H5.08c);EVM0002624(SPAC20G4.01);EVM0002901(bms1);EVM0003115(spn2);EVM0003141(RLI1);EVM0003449(ADP1);EVM0003905(ACU-7);EVM0003955(YCF1);EVM0004221(YBT1);EVM0004686(DAL1);EVM0004969(abcd1);EVM0005962(fer6);EVM0005986(hxpA);EVM00071…	GO:0033232	ABC-type D-methionine transporter activity	14	36	0.220841	0.759704	EVM0000366(atrB);EVM0000898(elf1);EVM0001093(fer6);EVM0001142(bfr1);EVM0002135(SPBC16H5.08c);EVM0002624(SPAC20G4.01);EVM0003141(RLI1);EVM0003449(ADP1);EVM0003955(YCF1);EVM0004221(YBT1);EVM0004969(abcd1);EVM0005962(fer6);EVM0007100(ABCG12);EVM0007373(atrF)	GO:0072589	box H/ACA scaRNP complex	2	4	0.336104	1	EVM0000545(CBF5);EVM0005069(NOP10)
GO:0046417	chorismate metabolic process	13	28	0.0618083	1	EVM0000863(mvd);EVM0002680(yfmJ);EVM0003291(--);EVM0004064(aspB);EVM0004187(qa-3);EVM0004475(AASS);EVM0004602(fox-2);EVM0005318(CNBB3730);EVM0005342(SPAC24H6.10c);EVM0006013(aroG);EVM0006913(pabAB);EVM0007109(THR1);EVM0007644(--)	GO:0042943	D-amino acid transmembrane transporter activity	14	36	0.220841	0.759704	EVM0000366(atrB);EVM0000898(elf1);EVM0001093(fer6);EVM0001142(bfr1);EVM0002135(SPBC16H5.08c);EVM0002624(SPAC20G4.01);EVM0003141(RLI1);EVM0003449(ADP1);EVM0003955(YCF1);EVM0004221(YBT1);EVM0004969(abcd1);EVM0005962(fer6);EVM0007100(ABCG12);EVM0007373(atrF)	GO:0090661	box H/ACA telomerase RNP complex	2	4	0.336104	1	EVM0000545(CBF5);EVM0005069(NOP10)
GO:0009636	response to toxic substance	66	181	0.0630987	1	EVM0000067(SPBC1773.06c);EVM0000074(rtn4ip1);EVM0000158(ARB_03719);EVM0000333(PUDP);EVM0000712(txl1);EVM0000752(choC);EVM0000827(GTT1);EVM0000998(ARF6);EVM0001024(PRXL2C);EVM0001180(hxpA);EVM0001184(--);EVM0001186(PRDX2);EVM0001377(RAD51);EVM0001399(gst1);EVM0001514(phb1);EVM0001729(SPAC1A6.10);EVM0001756(cat-1);EVM0001879(Ephx1);EVM0002233(CYN1);EVM0002377(--);EVM0002418(Yog1);EVM0002524(SPAC23C…	GO:0043212	carbohydrate-exporting ABC transporter activity	14	36	0.220841	0.759704	EVM0000366(atrB);EVM0000898(elf1);EVM0001093(fer6);EVM0001142(bfr1);EVM0002135(SPBC16H5.08c);EVM0002624(SPAC20G4.01);EVM0003141(RLI1);EVM0003449(ADP1);EVM0003955(YCF1);EVM0004221(YBT1);EVM0004969(abcd1);EVM0005962(fer6);EVM0007100(ABCG12);EVM0007373(atrF)	GO:0097361	CIA complex	2	4	0.336104	1	EVM0003654(NAR1);EVM0006979(CIA1)
GO:0045454	cell redox homeostasis	26	64	0.0638267	1	EVM0000066(UMAG_11400);EVM0000693(tpiA);EVM0000712(txl1);EVM0000976(GRX5);EVM0001186(PRDX2);EVM0002381(mobA);EVM0003059(GRX1);EVM0003291(--);EVM0003617(plp1);EVM0003662(PA1538);EVM0003834(YUC11);EVM0003879(TXN);EVM0003955(YCF1);EVM0003957(fer8);EVM0004064(aspB);EVM0004173(NGR_a03290);EVM0004771(grx4);EVM0004816(png-1);EVM0005546(ERG1);EVM0005624(PRX1);EVM0006143(mobA);EVM0006471(osm1);EVM0006824(…	GO:0043214	ABC-type bacteriocin transporter activity	14	36	0.220841	0.759704	EVM0000366(atrB);EVM0000898(elf1);EVM0001093(fer6);EVM0001142(bfr1);EVM0002135(SPBC16H5.08c);EVM0002624(SPAC20G4.01);EVM0003141(RLI1);EVM0003449(ADP1);EVM0003955(YCF1);EVM0004221(YBT1);EVM0004969(abcd1);EVM0005962(fer6);EVM0007100(ABCG12);EVM0007373(atrF)	GO:0097729	9+2 motile cilium	2	4	0.336104	1	EVM0003950(HAS1);EVM0006228(ADK1)
GO:0009206	purine ribonucleoside triphosphate biosynthetic process	27	67	0.0656914	1	EVM0000437(cct1);EVM0000597(TAZ);EVM0000693(tpiA);EVM0000815(--);EVM0001642(gap1);EVM0001665(DAK);EVM0001988(SPBC16E9.10c);EVM0002052(ndk-1);EVM0002779(atpD);EVM0002793(PDA1);EVM0002917(galT);EVM0003410(GND1);EVM0003539(pgk1);EVM0003775(Eno);EVM0004073(--);EVM0004212(SEC);EVM0004606(GIR2);EVM0005233(ATP5);EVM0005366(NACAD);EVM0005486(gpm1);EVM0005608(ATP17);EVM0005732(YAT1);EVM0005755(ATP4);EVM00…	GO:0043865	methionine transmembrane transporter activity	14	36	0.220841	0.759704	EVM0000366(atrB);EVM0000898(elf1);EVM0001093(fer6);EVM0001142(bfr1);EVM0002135(SPBC16H5.08c);EVM0002624(SPAC20G4.01);EVM0003141(RLI1);EVM0003449(ADP1);EVM0003955(YCF1);EVM0004221(YBT1);EVM0004969(abcd1);EVM0005962(fer6);EVM0007100(ABCG12);EVM0007373(atrF)	GO:0120115	Lsm2-8 complex	2	4	0.336104	1	EVM0002850(LSM3B);EVM0003351(LSM2)
GO:0006147	guanine catabolic process	5	8	0.0658123	1	EVM0000536(guaD);EVM0000869(PYD2);EVM0001800(AAH1);EVM0004686(DAL1);EVM0006407(guaD)	GO:0034212	peptide N-acetyltransferase activity	15	39	0.224394	0.759704	EVM0001321(RVB1);EVM0001557(--);EVM0002026(HAT1);EVM0002063(--);EVM0002070(--);EVM0002243(naa20);EVM0002681(Os02g0717700);EVM0003988(--);EVM0004051(MPR1);EVM0004212(SEC);EVM0005065(--);EVM0006122(--);EVM0007145(nat10);EVM0007267(--);EVM0007457(yyaT)	GO:0001673	male germ cell nucleus	3	7	0.33724	1	EVM0001060(rec8);EVM0004701(MLH3);EVM0005730(Trip13)
GO:0008616	queuosine biosynthetic process	5	8	0.0658123	1	EVM0000861(PTC1);EVM0003153(--);EVM0003617(plp1);EVM0005170(nuo21.3c);EVM0006186(Pdcl3)	GO:0043531	ADP binding	15	39	0.224394	0.759704	EVM0000898(elf1);EVM0001321(RVB1);EVM0001988(SPBC16E9.10c);EVM0002135(SPBC16H5.08c);EVM0002385(pfh1);EVM0002901(bms1);EVM0002917(galT);EVM0003115(spn2);EVM0003127(ctf18);EVM0003141(RLI1);EVM0004221(YBT1);EVM0005377(GET3);EVM0005730(Trip13);EVM0006432(SPAC26H5.02c);EVM0006759(pif1)	GO:0030445	yeast-form cell wall	3	7	0.33724	1	EVM0003775(Eno);EVM0004855(AN6010);EVM0005309(MPG1)
GO:0033240	positive regulation of cellular amine metabolic process	5	8	0.0658123	1	EVM0000916(palB);EVM0001605(cpr-8);EVM0003399(--);EVM0003671(GATA);EVM0007138(djr-1.1)	GO:0004350	glutamate-5-semialdehyde dehydrogenase activity	4	8	0.22445	0.759704	EVM0001053(Aldh6a1);EVM0002772(betB);EVM0002846(ALDH7A1);EVM0003046(vdh)	GO:0031164	contractile vacuolar membrane	3	7	0.33724	1	EVM0000639(VhaSFD);EVM0004714(pmc1);EVM0005923(lvs1)
GO:0034080	CENP-A containing nucleosome assembly	5	8	0.0658123	1	EVM0001321(RVB1);EVM0002026(HAT1);EVM0003668(--);EVM0006511(HTZ1);EVM0006891(--)	GO:0004401	histidinol-phosphatase activity	4	8	0.22445	0.759704	EVM0002043(qutG);EVM0003716(pho2);EVM0003964(AN1769);EVM0005691(SPCC1672.01)	GO:0120104	mitotic actomyosin contractile ring, proximal layer	3	7	0.33724	1	EVM0000591(spn3);EVM0003115(spn2);EVM0005112(Iqgap2)
GO:0042822	pyridoxal phosphate metabolic process	5	8	0.0658123	1	EVM0004971(hisHF);EVM0005978(SNO1);EVM0006691(ADK);EVM0006838(PDX1);EVM0007138(djr-1.1)	GO:0004637	phosphoribosylamine-glycine ligase activity	4	8	0.22445	0.759704	EVM0003792(pyrABCN);EVM0007474(lamA);EVM0007650(tca-9);EVM0007719(mccA)	GO:1905347	endodeoxyribonuclease complex	20	62	0.348573	1	EVM0000056(bdp1);EVM0000374(DBP3);EVM0000898(elf1);EVM0001093(fer6);EVM0001142(bfr1);EVM0002135(SPBC16H5.08c);EVM0003141(RLI1);EVM0003321(Ercc6l2);EVM0003449(ADP1);EVM0003955(YCF1);EVM0004024(DBP2);EVM0004166(dbp4);EVM0004221(YBT1);EVM0004476(SGS1);EVM0004494(dbp6);EVM0005962(fer6);EVM0007100(ABCG12);EVM0007323(dbp5);EVM0007373(atrF);EVM0007397(DBP10)
GO:0042823	pyridoxal phosphate biosynthetic process	5	8	0.0658123	1	EVM0004971(hisHF);EVM0005978(SNO1);EVM0006691(ADK);EVM0006838(PDX1);EVM0007138(djr-1.1)	GO:0016822	hydrolase activity, acting on acid carbon-carbon bonds	4	8	0.22445	0.759704	EVM0001243(kynu);EVM0001366(fahd1);EVM0003277(--);EVM0004263(PDC5)	GO:0030016	myofibril	8	23	0.353676	1	EVM0000693(tpiA);EVM0001578(ain1);EVM0003539(pgk1);EVM0003981(nuf2);EVM0004771(grx4);EVM0005222(--);EVM0007277(TTC1);EVM0007552(ENA2)
GO:0043708	cell adhesion involved in biofilm formation	5	8	0.0658123	1	EVM0000149(--);EVM0000742(dvrA);EVM0001384(--);EVM0002118(--);EVM0005557(--)	GO:0016823	hydrolase activity, acting on acid carbon-carbon bonds, in ketonic substances	4	8	0.22445	0.759704	EVM0001243(kynu);EVM0001366(fahd1);EVM0003277(--);EVM0004263(PDC5)	GO:0030312	external encapsulating structure	32	102	0.357289	1	EVM0000158(ARB_03719);EVM0000591(spn3);EVM0000637(MET6);EVM0000693(tpiA);EVM0001303(fhkC);EVM0001642(gap1);EVM0001734(mppB);EVM0001756(cat-1);EVM0001920(img2);EVM0001956(Wdr83);EVM0002068(PEP4);EVM0002779(atpD);EVM0003105(--);EVM0003333(--);EVM0003453(--);EVM0003596(pmm1);EVM0003680(L1);EVM0003775(Eno);EVM0004012(FKBP1);EVM0004212(SEC);EVM0004855(AN6010);EVM0005309(MPG1);EVM0005414(vpr);EVM000550…
GO:0043709	cell adhesion involved in single-species biofilm formation	5	8	0.0658123	1	EVM0000149(--);EVM0000742(dvrA);EVM0001384(--);EVM0002118(--);EVM0005557(--)	GO:0031492	nucleosomal DNA binding	4	8	0.22445	0.759704	EVM0003787(pim1);EVM0004803(HHT2);EVM0005063(HHT2);EVM0006375(HHT2)	GO:0000407	phagophore assembly site	11	33	0.366612	1	EVM0001141(ATG2);EVM0001887(atg8);EVM0001982(ATG9);EVM0003163(ATG26);EVM0003748(hhp1);EVM0004289(TRAPPC3);EVM0004355(atg11);EVM0004673(--);EVM0005222(--);EVM0005966(--);EVM0006177(pik3c3)
GO:0046116	queuosine metabolic process	5	8	0.0658123	1	EVM0000861(PTC1);EVM0003153(--);EVM0003617(plp1);EVM0005170(nuo21.3c);EVM0006186(Pdcl3)	GO:0043495	protein-membrane adaptor activity	4	8	0.22445	0.759704	EVM0000512(CIPK28);EVM0003529(apsA);EVM0004446(VAC8);EVM0004699(alg14)	GO:0032838	plasma membrane bounded cell projection cytoplasm	6	17	0.37849	1	EVM0001622(nudA);EVM0002957(KIF20B);EVM0003728(klp5);EVM0005190(Dhc64C);EVM0005306(Pik3r4);EVM0006177(pik3c3)
GO:0051255	spindle midzone assembly	5	8	0.0658123	1	EVM0002957(KIF20B);EVM0005768(--);EVM0006463(bimC);EVM0006904(--);EVM0007079(plo1)	GO:0047429	nucleoside-triphosphate diphosphatase activity	4	8	0.22445	0.759704	EVM0000451(dut-1);EVM0001682(CNA03000);EVM0002332(SPBC725.05c);EVM0004271(Nudt15)	GO:0009380	excinuclease repair complex	19	60	0.390187	1	EVM0000056(bdp1);EVM0000374(DBP3);EVM0000898(elf1);EVM0001093(fer6);EVM0001142(bfr1);EVM0002135(SPBC16H5.08c);EVM0003141(RLI1);EVM0003449(ADP1);EVM0003955(YCF1);EVM0004024(DBP2);EVM0004166(dbp4);EVM0004221(YBT1);EVM0004476(SGS1);EVM0004494(dbp6);EVM0005962(fer6);EVM0007100(ABCG12);EVM0007323(dbp5);EVM0007373(atrF);EVM0007397(DBP10)
GO:0070417	cellular response to cold	5	8	0.0658123	1	EVM0000149(--);EVM0000158(ARB_03719);EVM0000210(Dnajc3);EVM0003312(gpr89-b);EVM0005557(--)	GO:0051139	metal ion:proton antiporter activity	4	8	0.22445	0.759704	EVM0004359(vcx1);EVM0005395(Npc1b);EVM0007447(--);EVM0007448(sod22)	GO:0001411	hyphal tip	5	14	0.393161	1	EVM0000591(spn3);EVM0001622(nudA);EVM0003115(spn2);EVM0005190(Dhc64C);EVM0007228(AFUA_4G09580)
GO:0015979	photosynthesis	14	31	0.0676407	1	EVM0000303(EPHX1);EVM0000325(--);EVM0000622(pip);EVM0000716(--);EVM0001860(--);EVM0002052(ndk-1);EVM0002155(MT1988);EVM0002989(--);EVM0003538(CNBF2260);EVM0003801(CPX);EVM0005170(nuo21.3c);EVM0006430(SPCC126.12);EVM0007212(EPHX2);EVM0007717(RPA1163)	GO:0070180	large ribosomal subunit rRNA binding	4	8	0.22445	0.759704	EVM0000358(ERB1);EVM0001872(RpL19);EVM0003768(mrpl38);EVM0004400(NOP7)	GO:0005818	aster	5	14	0.393161	1	EVM0001622(nudA);EVM0002961(BIM1);EVM0002990(TUBB);EVM0005190(Dhc64C);EVM0006463(bimC)
GO:0042402	cellular biogenic amine catabolic process	14	31	0.0676407	1	EVM0001093(fer6);EVM0001243(kynu);EVM0002135(SPBC16H5.08c);EVM0002901(bms1);EVM0003123(tdiD);EVM0003141(RLI1);EVM0003671(GATA);EVM0003707(prnB);EVM0004263(PDC5);EVM0005170(nuo21.3c);EVM0005506(ats1);EVM0005879(otaA);EVM0005962(fer6);EVM0007643(yeaW)	GO:0008948	oxaloacetate decarboxylase activity	8	19	0.226642	0.759704	EVM0001366(fahd1);EVM0002631(cut6);EVM0004463(Dbt);EVM0004785(gcvH);EVM0004922(malS);EVM0005645(DBT);EVM0007474(lamA);EVM0007719(mccA)	GO:0032040	small-subunit processome	18	57	0.400925	1	EVM0000619(utp20);EVM0001131(--);EVM0001160(rrp5);EVM0001587(SPAC57A7.06);EVM0001659(utp4);EVM0002403(--);EVM0003009(SPAC1142.04);EVM0004154(SPCC1672.07);EVM0004166(dbp4);EVM0004237(NOL6);EVM0005011(nop14);EVM0005075(wdr75);EVM0005544(SNRPA);EVM0006096(UTP10);EVM0006305(--);EVM0007188(--);EVM0007259(--);EVM0007608(--)
GO:0006749	glutathione metabolic process	18	42	0.069069	1	EVM0000788(SMU_1296);EVM0000827(GTT1);EVM0001399(gst1);EVM0002951(PA1024);EVM0003059(GRX1);EVM0003249(--);EVM0003303(FH);EVM0003955(YCF1);EVM0004148(GSH2);EVM0005322(--);EVM0006020(gto2);EVM0006401(hmt2);EVM0006473(SMU_1296);EVM0006641(ywrD);EVM0006735(yghU);EVM0006903(tef3);EVM0007138(djr-1.1);EVM0007303(GSTU21)	GO:0070003	threonine-type peptidase activity	8	19	0.226642	0.759704	EVM0000338(pca-2);EVM0000869(PYD2);EVM0003160(PRE2);EVM0004686(DAL1);EVM0006006(PRE9);EVM0007006(PSMA3);EVM0007024(pup2);EVM0007028(PAD1)	GO:0005694	chromosome	178	597	0.401715	1	EVM0000125(NTF2);EVM0000173(--);EVM0000212(exo1);EVM0000352(--);EVM0000370(bimB);EVM0000374(DBP3);EVM0000412(mis13);EVM0000437(cct1);EVM0000545(CBF5);EVM0000583(mat3-Mc);EVM0000742(dvrA);EVM0000750(--);EVM0000791(SPCC1827.05c);EVM0000807(--);EVM0000812(SCE1);EVM0000818(l(2)dtl);EVM0000886(DPB2);EVM0000905(--);EVM0000989(nsmce1);EVM0001060(rec8);EVM0001085(nek2);EVM0001096(rec12);EVM0001155(--);EV…
GO:0050000	chromosome localization	23	56	0.0696923	1	EVM0000352(--);EVM0001096(rec12);EVM0001622(nudA);EVM0001842(KIN7L);EVM0001954(--);EVM0002134(bub1);EVM0002587(mph1);EVM0002615(TEL1);EVM0002961(BIM1);EVM0003432(cnd2);EVM0003499(TERT);EVM0003728(klp5);EVM0003847(--);EVM0003850(ark1);EVM0003928(--);EVM0003981(nuf2);EVM0005190(Dhc64C);EVM0005412(--);EVM0005581(cdc13);EVM0005728(--);EVM0006463(bimC);EVM0006889(dad3);EVM0007079(plo1)	GO:0003756	protein disulfide isomerase activity	9	22	0.235221	0.759704	EVM0000712(txl1);EVM0002187(ost3);EVM0003879(TXN);EVM0004771(grx4);EVM0004816(png-1);EVM0005433(trx1);EVM0005993(ero-1);EVM0006381(trx1);EVM0007301(mia40)	GO:0005577	fibrinogen complex	4	11	0.410134	1	EVM0004063(--);EVM0004970(--);EVM0005286(--);EVM0007289(--)
GO:0070193	synaptonemal complex organization	9	18	0.0714209	1	EVM0000807(--);EVM0001060(rec8);EVM0001096(rec12);EVM0001552(cut3);EVM0004701(MLH3);EVM0005730(Trip13);EVM0005869(cnd1);EVM0007079(plo1);EVM0007433(YCG1)	GO:0016864	intramolecular oxidoreductase activity, transposing S-S bonds	9	22	0.235221	0.759704	EVM0000712(txl1);EVM0002187(ost3);EVM0003879(TXN);EVM0004771(grx4);EVM0004816(png-1);EVM0005433(trx1);EVM0005993(ero-1);EVM0006381(trx1);EVM0007301(mia40)	GO:0008541	proteasome regulatory particle, lid subcomplex	4	11	0.410134	1	EVM0000297(--);EVM0001930(PSMD6);EVM0003843(PSMD14);EVM0007031(rpn-8)
GO:0009200	deoxyribonucleoside triphosphate metabolic process	7	13	0.072832	1	EVM0000451(dut-1);EVM0001075(TMP1);EVM0001332(ZEU1);EVM0001682(CNA03000);EVM0004271(Nudt15);EVM0006228(ADK1);EVM0006691(ADK)	GO:0000146	microfilament motor activity	2	3	0.236734	0.759704	EVM0006964(MYO2A);EVM0007546(myo2)	GO:0031672	A band	4	11	0.410134	1	EVM0000693(tpiA);EVM0003539(pgk1);EVM0005222(--);EVM0007552(ENA2)
GO:0033238	regulation of cellular amine metabolic process	7	13	0.072832	1	EVM0000916(palB);EVM0001605(cpr-8);EVM0003399(--);EVM0003671(GATA);EVM0004012(FKBP1);EVM0006716(CAR1);EVM0007138(djr-1.1)	GO:0001025	RNA polymerase III general transcription initiation factor binding	2	3	0.236734	0.759704	EVM0000056(bdp1);EVM0004414(brf1)	GO:0046658	anchored component of plasma membrane	4	11	0.410134	1	EVM0000061(AIM25);EVM0001460(--);EVM0002068(PEP4);EVM0007722(--)
GO:0090151	establishment of protein localization to mitochondrial membrane	12	26	0.0746458	1	EVM0000243(--);EVM0000467(tim23);EVM0001661(TIM54);EVM0001764(timm13-b);EVM0001844(MDM10);EVM0001892(yidC);EVM0002524(SPAC23C4.09c);EVM0002685(mgr2);EVM0003583(TIM8);EVM0004891(mdm28);EVM0007399(TIM10);EVM0007537(--)	GO:0001156	TFIIIC-class transcription factor complex binding	2	3	0.236734	0.759704	EVM0000056(bdp1);EVM0004414(brf1)	GO:0005732	sno(s)RNA-containing ribonucleoprotein complex	11	34	0.410298	1	EVM0000545(CBF5);EVM0002313(SNRPF);EVM0002850(LSM3B);EVM0003351(LSM2);EVM0003950(HAS1);EVM0004134(naf1);EVM0004736(gar2);EVM0005069(NOP10);EVM0006096(UTP10);EVM0006470(--);EVM0006754(RPL8A)
GO:0000272	polysaccharide catabolic process	34	88	0.0754648	1	EVM0000452(exgB);EVM0001111(eglD);EVM0001141(ATG2);EVM0001421(YKL071W);EVM0001548(ERG7);EVM0001580(aflD);EVM0001982(ATG9);EVM0002122(HSD17B11);EVM0002244(mpl6);EVM0002247(PGUG_02777);EVM0002404(SOU1);EVM0002797(YALI0B16192g);EVM0002842(--);EVM0002904(amyD);EVM0002999(SDR4);EVM0003226(hsdl2);EVM0003469(CNB1);EVM0004067(yhdF);EVM0004202(rhlG);EVM0004355(atg11);EVM0004602(fox-2);EVM0004619(RED2);EVM…	GO:0001653	peptide receptor activity	2	3	0.236734	0.759704	EVM0005219(erg-1);EVM0006753(BAR1)	GO:0031301	integral component of organelle membrane	59	195	0.410412	1	EVM0000185(Ppox);EVM0000234(PIGU);EVM0000448(DER2.1);EVM0000467(tim23);EVM0000474(DNAJC11);EVM0000523(--);EVM0000528(psd1);EVM0000544(--);EVM0000597(TAZ);EVM0000783(--);EVM0000935(Coq2);EVM0001162(mnn9);EVM0001229(--);EVM0001297(PET191);EVM0001363(GPI18);EVM0001370(ELO2);EVM0001462(SEC61G);EVM0001643(trappc2);EVM0001892(yidC);EVM0002167(SPBC646.07c);EVM0002284(ppt-1);EVM0002517(css1);EVM0003415(t…
GO:0006553	lysine metabolic process	26	65	0.0760763	1	EVM0000057(Pbld2);EVM0000332(kgd1);EVM0000346(dhtkd1);EVM0000719(NMRAL1);EVM0000762(ACSM3);EVM0001101(SPBC19F5.04);EVM0001934(4CL);EVM0002158(menE);EVM0002631(cut6);EVM0002793(PDA1);EVM0003123(tdiD);EVM0003742(4cl1);EVM0004396(lcfA);EVM0004463(Dbt);EVM0004475(AASS);EVM0004506(UGE5);EVM0004839(lcf1);EVM0004991(lcsA);EVM0005228(lys12);EVM0005645(DBT);EVM0005805(4cl1);EVM0006086(ACS-1);EVM0006129(FA…	GO:0003680	minor groove of adenine-thymine-rich DNA binding	2	3	0.236734	0.759704	EVM0001552(cut3);EVM0001891(SPBC4F6.14)	GO:0000331	contractile vacuole	3	8	0.430651	1	EVM0000639(VhaSFD);EVM0004714(pmc1);EVM0005923(lvs1)
GO:0007060	male meiosis chromosome segregation	4	6	0.0784331	1	EVM0000807(--);EVM0002587(mph1);EVM0003728(klp5);EVM0005728(--)	GO:0003871	5-methyltetrahydropteroyltriglutamate-homocysteine S-methyltransferase activity	2	3	0.236734	0.759704	EVM0000463(--);EVM0000637(MET6)	GO:0001401	SAM complex	3	8	0.430651	1	EVM0000474(DNAJC11);EVM0001844(MDM10);EVM0002804(--)
GO:0009437	carnitine metabolic process	4	6	0.0784331	1	EVM0000843(CPR);EVM0001638(cbs-1);EVM0003910(CG12262);EVM0005732(YAT1)	GO:0004198	calcium-dependent cysteine-type endopeptidase activity	2	3	0.236734	0.759704	EVM0000916(palB);EVM0001605(cpr-8)	GO:0009535	chloroplast thylakoid membrane	3	8	0.430651	1	EVM0001719(cox12);EVM0002779(atpD);EVM0007668(ATP7)
GO:0015942	formate metabolic process	4	6	0.0784331	1	EVM0000536(guaD);EVM0000974(aciA);EVM0006251(napA);EVM0006407(guaD)	GO:0004359	glutaminase activity	2	3	0.236734	0.759704	EVM0004971(hisHF);EVM0005978(SNO1)	GO:0032009	early phagosome	3	8	0.430651	1	EVM0001622(nudA);EVM0005190(Dhc64C);EVM0007546(myo2)
GO:0019072	viral genome packaging	4	6	0.0784331	1	EVM0002901(bms1);EVM0003950(HAS1);EVM0004583(--);EVM0007289(--)	GO:0004430	1-phosphatidylinositol 4-kinase activity	2	3	0.236734	0.759704	EVM0002133(lsb6);EVM0003743(stt4)	GO:0035032	phosphatidylinositol 3-kinase complex, class III	3	8	0.430651	1	EVM0001608(FAB1);EVM0005306(Pik3r4);EVM0006177(pik3c3)
GO:0030856	regulation of epithelial cell differentiation	4	6	0.0784331	1	EVM0001810(nst-1);EVM0003502(Tis11);EVM0005787(grn);EVM0006749(PRKX)	GO:0004564	beta-fructofuranosidase activity	2	3	0.236734	0.759704	EVM0002247(PGUG_02777);EVM0006504(SSO2)	GO:0045120	pronucleus	3	8	0.430651	1	EVM0003850(ark1);EVM0005869(cnd1);EVM0006568(mad2)
GO:0032460	negative regulation of protein oligomerization	4	6	0.0784331	1	EVM0003333(--);EVM0004803(HHT2);EVM0005063(HHT2);EVM0006375(HHT2)	GO:0004575	sucrose alpha-glucosidase activity	2	3	0.236734	0.759704	EVM0002247(PGUG_02777);EVM0006504(SSO2)	GO:0055035	plastid thylakoid membrane	3	8	0.430651	1	EVM0001719(cox12);EVM0002779(atpD);EVM0007668(ATP7)
GO:0050830	defense response to Gram-positive bacterium	4	6	0.0784331	1	EVM0000054(YPI1);EVM0000935(Coq2);EVM0002685(mgr2);EVM0004106(ACX1.2)	GO:0004594	pantothenate kinase activity	2	3	0.236734	0.759704	EVM0001761(Uckl1);EVM0002404(SOU1)	GO:0062159	contractile vacuole complex	3	8	0.430651	1	EVM0000639(VhaSFD);EVM0004714(pmc1);EVM0005923(lvs1)
GO:0051220	cytoplasmic sequestering of protein	4	6	0.0784331	1	EVM0001399(gst1);EVM0004495(SPAC8C9.11);EVM0004771(grx4);EVM0007096(cdc25)	GO:0004631	phosphomevalonate kinase activity	2	3	0.236734	0.759704	EVM0000863(mvd);EVM0001480(PMK)	GO:1904724	tertiary granule lumen	3	8	0.430651	1	EVM0000615(cdd);EVM0002654(SPAC26A3.11);EVM0007485(YPEL4)
GO:0051256	mitotic spindle midzone assembly	4	6	0.0784331	1	EVM0002957(KIF20B);EVM0005768(--);EVM0006463(bimC);EVM0006904(--)	GO:0004746	riboflavin synthase activity	2	3	0.236734	0.759704	EVM0000326(RIB5);EVM0005972(MGG_04626)	GO:0055052	ATP-binding cassette (ABC) transporter complex, substrate-binding subunit-containing	20	65	0.443778	1	EVM0000366(atrB);EVM0000898(elf1);EVM0001093(fer6);EVM0001142(bfr1);EVM0001460(--);EVM0001988(SPBC16E9.10c);EVM0002135(SPBC16H5.08c);EVM0002624(SPAC20G4.01);EVM0002901(bms1);EVM0003115(spn2);EVM0003141(RLI1);EVM0003449(ADP1);EVM0003955(YCF1);EVM0004215(--);EVM0004221(YBT1);EVM0004969(abcd1);EVM0005962(fer6);EVM0006422(rlmE);EVM0007100(ABCG12);EVM0007373(atrF)
GO:0060765	regulation of androgen receptor signaling pathway	4	6	0.0784331	1	EVM0001514(phb1);EVM0002568(bud31);EVM0004606(GIR2);EVM0007138(djr-1.1)	GO:0004750	ribulose-phosphate 3-epimerase activity	2	3	0.236734	0.759704	EVM0001622(nudA);EVM0006352(SPAC3F10.09)	GO:0005657	replication fork	28	92	0.444697	1	EVM0000125(NTF2);EVM0000374(DBP3);EVM0000886(DPB2);EVM0001353(REV3);EVM0001550(rfc4);EVM0001711(mtr4);EVM0001736(--);EVM0002062(MUTYH);EVM0002269(pfh1);EVM0002385(pfh1);EVM0002708(pcn1);EVM0003074(mcm7);EVM0003175(POLD2);EVM0003554(CSM3);EVM0003950(HAS1);EVM0004166(dbp4);EVM0004494(dbp6);EVM0004857(pol12);EVM0005268(--);EVM0005516(pri2);EVM0006078(PSF1);EVM0006583(--);EVM0006759(pif1);EVM0006824(…
GO:0110029	negative regulation of meiosis I	4	6	0.0784331	1	EVM0002697(RPD3);EVM0004170(atf1);EVM0005869(cnd1);EVM0006568(mad2)	GO:0004867	serine-type endopeptidase inhibitor activity	2	3	0.236734	0.759704	EVM0001217(--);EVM0003163(ATG26)	GO:0000800	lateral element	2	5	0.45755	1	EVM0001060(rec8);EVM0001377(RAD51)
GO:1900187	regulation of cell adhesion involved in single-species biofilm formation	4	6	0.0784331	1	EVM0000149(--);EVM0000742(dvrA);EVM0002118(--);EVM0005557(--)	GO:0008093	cytoskeletal anchor activity	2	3	0.236734	0.759704	EVM0002961(BIM1);EVM0004543(mge1)	GO:0005790	smooth endoplasmic reticulum	2	5	0.45755	1	EVM0000210(Dnajc3);EVM0004760(CPR2)
GO:1900189	positive regulation of cell adhesion involved in single-species biofilm formation	4	6	0.0784331	1	EVM0000149(--);EVM0000742(dvrA);EVM0002118(--);EVM0005557(--)	GO:0008528	G protein-coupled peptide receptor activity	2	3	0.236734	0.759704	EVM0005219(erg-1);EVM0006753(BAR1)	GO:0009330	DNA topoisomerase type II (double strand cut, ATP-hydrolyzing) complex	2	5	0.45755	1	EVM0005524(top2);EVM0006498(VdtF)
GO:1903026	negative regulation of RNA polymerase II regulatory region sequence-specific DNA binding	4	6	0.0784331	1	EVM0002742(ZNF593);EVM0004495(SPAC8C9.11);EVM0004771(grx4);EVM0005581(cdc13)	GO:0008531	riboflavin kinase activity	2	3	0.236734	0.759704	EVM0000333(PUDP);EVM0001416(FMN1)	GO:0009523	photosystem II	2	5	0.45755	1	EVM0003801(CPX);EVM0007229(--)
GO:1905323	telomerase holoenzyme complex assembly	4	6	0.0784331	1	EVM0002615(TEL1);EVM0003499(TERT);EVM0004134(naf1);EVM0005151(--)	GO:0015105	arsenite transmembrane transporter activity	2	3	0.236734	0.759704	EVM0001813(--);EVM0005377(GET3)	GO:0030689	Noc complex	2	5	0.45755	1	EVM0003009(SPAC1142.04);EVM0005011(nop14)
GO:0044743	protein transmembrane import into intracellular organelle	21	51	0.0786882	1	EVM0000243(--);EVM0000467(tim23);EVM0000474(DNAJC11);EVM0001661(TIM54);EVM0001764(timm13-b);EVM0001892(yidC);EVM0002685(mgr2);EVM0003415(tim17);EVM0003575(--);EVM0003583(TIM8);EVM0003985(An18g02980);EVM0004417(hsp10);EVM0004542(TIM44);EVM0004543(mge1);EVM0004855(AN6010);EVM0004973(MIC60);EVM0005232(sec-61);EVM0006542(PAM18);EVM0007087(un-4);EVM0007301(mia40);EVM0007399(TIM10)	GO:0015205	nucleobase transmembrane transporter activity	2	3	0.236734	0.759704	EVM0002641(SPAC1399.01c);EVM0007015(uapC)	GO:0030896	checkpoint clamp complex	2	5	0.45755	1	EVM0002708(pcn1);EVM0005806(Rad1)
GO:0006081	cellular aldehyde metabolic process	28	71	0.079534	1	EVM0000067(SPBC1773.06c);EVM0000325(--);EVM0000693(tpiA);EVM0000915(LEU2);EVM0001642(gap1);EVM0001665(DAK);EVM0002211(--);EVM0002403(--);EVM0002701(v1g238856);EVM0002846(ALDH7A1);EVM0002964(--);EVM0003029(SPBC1198.01);EVM0003410(GND1);EVM0003504(SPCC777.06c);EVM0003790(xylB);EVM0003905(ACU-7);EVM0004436(patD);EVM0004672(bdhA);EVM0004971(hisHF);EVM0005036(SPBC13G1.02);EVM0005978(SNO1);EVM0006138(B…	GO:0016163	nitrogenase activity	2	3	0.236734	0.759704	EVM0003619(--);EVM0005377(GET3)	GO:0031010	ISWI-type complex	2	5	0.45755	1	EVM0001155(--);EVM0006644(IPP1)
GO:0006099	tricarboxylic acid cycle	28	71	0.079534	1	EVM0000066(UMAG_11400);EVM0000332(kgd1);EVM0000346(dhtkd1);EVM0000878(ttuC');EVM0000915(LEU2);EVM0001059(MSY001_2108);EVM0001366(fahd1);EVM0001429(nahG);EVM0002631(cut6);EVM0002728(TRA1);EVM0002793(PDA1);EVM0003432(cnd2);EVM0003512(MDH1);EVM0003905(ACU-7);EVM0004064(aspB);EVM0004157(--);EVM0004463(Dbt);EVM0005170(nuo21.3c);EVM0005228(lys12);EVM0005264(SPAC1F5.03c);EVM0005316(idh2);EVM0005645(DBT)…	GO:0016662	oxidoreductase activity, acting on other nitrogenous compounds as donors, cytochrome as acceptor	2	3	0.236734	0.759704	EVM0006251(napA);EVM0006741(Cbs)	GO:0031526	brush border membrane	2	5	0.45755	1	EVM0000752(choC);EVM0005395(Npc1b)
GO:0051445	regulation of meiotic cell cycle	29	74	0.0810591	1	EVM0000807(--);EVM0001191(CRK2);EVM0001303(fhkC);EVM0001919(--);EVM0001943(BUB3);EVM0002587(mph1);EVM0002615(TEL1);EVM0002620(hsk1);EVM0002697(RPD3);EVM0003850(ark1);EVM0004170(atf1);EVM0004500(cdc13);EVM0004711(mei2);EVM0005429(wdr5);EVM0005581(cdc13);EVM0005695(Mak);EVM0005730(Trip13);EVM0005806(Rad1);EVM0005869(cnd1);EVM0006171(LEA1);EVM0006177(pik3c3);EVM0006347(wee1);EVM0006568(mad2);EVM0006…	GO:0016732	oxidoreductase activity, acting on iron-sulfur proteins as donors, dinitrogen as acceptor	2	3	0.236734	0.759704	EVM0003619(--);EVM0005377(GET3)	GO:0033646	host intracellular part	2	5	0.45755	1	EVM0002041(--);EVM0003743(stt4)
GO:0046365	monosaccharide catabolic process	13	29	0.0812829	1	EVM0000693(tpiA);EVM0001218(HYOU1);EVM0001665(DAK);EVM0002917(galT);EVM0003539(pgk1);EVM0004506(UGE5);EVM0005083(MDE1);EVM0005484(SPAP32A8.02);EVM0005486(gpm1);EVM0006691(ADK);EVM0007264(xkiA);EVM0007556(mug14);EVM0007692(--)	GO:0016837	carbon-oxygen lyase activity, acting on polysaccharides	2	3	0.236734	0.759704	EVM0001548(ERG7);EVM0005166(plyA)	GO:0036391	medial cortex septin ring	2	5	0.45755	1	EVM0000591(spn3);EVM0003115(spn2)
GO:0000282	cellular bud site selection	10	21	0.0816148	1	EVM0000998(ARF6);EVM0002362(ste6);EVM0002568(bud31);EVM0002742(ZNF593);EVM0003680(L1);EVM0004277(CWC26);EVM0005026(rap1b);EVM0005856(--);EVM0006142(AXL2);EVM0006328(Bud23)	GO:0016844	strictosidine synthase activity	2	3	0.236734	0.759704	EVM0001740(--);EVM0005388(SPBC31F10.02)	GO:0042641	actomyosin	2	5	0.45755	1	EVM0000883(flr);EVM0007546(myo2)
GO:0051300	spindle pole body organization	10	21	0.0816148	1	EVM0000453(--);EVM0001253(FOXD4L1);EVM0002587(mph1);EVM0002990(TUBB);EVM0004219(FDD123);EVM0004812(FDD123);EVM0006347(wee1);EVM0006463(bimC);EVM0006904(--);EVM0007079(plo1)	GO:0019171	3-hydroxyacyl-[acyl-carrier-protein] dehydratase activity	2	3	0.236734	0.759704	EVM0004884(fasA);EVM0005164(FAS1)	GO:0043625	delta DNA polymerase complex	2	5	0.45755	1	EVM0002062(MUTYH);EVM0003175(POLD2)
GO:0009065	glutamine family amino acid catabolic process	17	40	0.0817927	1	EVM0001053(Aldh6a1);EVM0001820(aldA);EVM0002772(betB);EVM0002846(ALDH7A1);EVM0003046(vdh);EVM0003168(aat2);EVM0003671(GATA);EVM0003712(thi9);EVM0004051(MPR1);EVM0004061(inda1);EVM0004340(DPL1);EVM0005815(gdh-1);EVM0005879(otaA);EVM0006234(ADHFE1);EVM0006672(POX2);EVM0006716(CAR1);EVM0006871(TDC2)	GO:0019825	oxygen binding	2	3	0.236734	0.759704	EVM0000553(--);EVM0006741(Cbs)	GO:0043656	host intracellular region	2	5	0.45755	1	EVM0002041(--);EVM0003743(stt4)
GO:0072528	pyrimidine-containing compound biosynthetic process	47	127	0.0838352	1	EVM0000066(UMAG_11400);EVM0000333(PUDP);EVM0000433(tam41);EVM0000451(dut-1);EVM0000536(guaD);EVM0000615(cdd);EVM0000621(LAF3);EVM0000869(PYD2);EVM0000933(nagX);EVM0001075(TMP1);EVM0001081(bkdB);EVM0001332(ZEU1);EVM0001429(nahG);EVM0001729(SPAC1A6.10);EVM0001761(Uckl1);EVM0002052(ndk-1);EVM0002122(HSD17B11);EVM0002381(mobA);EVM0002631(cut6);EVM0003291(--);EVM0003482(--);EVM0003662(PA1538);EVM00037…	GO:0030337	DNA polymerase processivity factor activity	2	3	0.236734	0.759704	EVM0000886(DPB2);EVM0002708(pcn1)	GO:0070209	ASTRA complex	2	5	0.45755	1	EVM0001321(RVB1);EVM0002728(TRA1)
GO:0072527	pyrimidine-containing compound metabolic process	52	142	0.0850618	1	EVM0000066(UMAG_11400);EVM0000333(PUDP);EVM0000433(tam41);EVM0000451(dut-1);EVM0000536(guaD);EVM0000615(cdd);EVM0000621(LAF3);EVM0000869(PYD2);EVM0000933(nagX);EVM0001053(Aldh6a1);EVM0001075(TMP1);EVM0001081(bkdB);EVM0001280(ung1);EVM0001332(ZEU1);EVM0001429(nahG);EVM0001729(SPAC1A6.10);EVM0001761(Uckl1);EVM0002052(ndk-1);EVM0002122(HSD17B11);EVM0002381(mobA);EVM0002404(SOU1);EVM0002631(cut6);EVM…	GO:0033164	glycolipid 1,6-alpha-mannosyltransferase activity	2	3	0.236734	0.759704	EVM0004584(OCH1);EVM0007665(och1)	GO:0043292	contractile fiber	8	25	0.457667	1	EVM0000693(tpiA);EVM0001578(ain1);EVM0003539(pgk1);EVM0003981(nuf2);EVM0004771(grx4);EVM0005222(--);EVM0007277(TTC1);EVM0007552(ENA2)
[truncated: 7,134 more rows]

## Sheet: Table S5
Table S5. Functional annotation of DEGs under heat stress
[truncated: 6,345 more rows]

## Sheet: Table S6
Table S6. The table of metabolite Identification quantification
[truncated: 419 more rows]

[truncated: 3 more sheets: Table S7, Table S8, Table S9]
